# Supplementary material for: High correlation between genotypes and phenotypes of environmental bacteria Comamonas testosteroni strains
Source: BMC Genomics. 2015 Feb 21;16(1):110. doi: 10.1186/s12864-015-1314-x (PMC4344759; doi:10.1186/s12864-015-1314-x)
Supplement: Additional file 4: Table S4. — The unique genes of each C. testosteroni strains that are grouped by OrthoMCL software with inflation value of 1.5. [file 12864_2015_1314_MOESM4_ESM.xls]

## Sheet: Table S3
Table S4. The unique genes of each C. testosteroni strain that are grouped by OrthoMCL software with inflation value of 1.5
Strain	Gene id	Location	Start	Stop	Strand	Function
C. testosteroni ATCC 11996	fig|1009852.5.peg.4510	AHIL01000002.1	2525	2659	+	hypothetical protein
C. testosteroni ATCC 11996	fig|1009852.5.peg.4565	AHIL01000002.1	62418	62573	+	hypothetical protein
C. testosteroni ATCC 11996	fig|1009852.5.peg.4641	AHIL01000002.1	150038	149532	-	hypothetical protein
C. testosteroni ATCC 11996	fig|1009852.5.peg.4651	AHIL01000002.1	159501	158833	-	glycosyl transferase, family 25
C. testosteroni ATCC 11996	fig|1009852.5.peg.4652	AHIL01000002.1	159556	160845	+	putative O-antigen biosynthesis protein
C. testosteroni ATCC 11996	fig|1009852.5.peg.4673	AHIL01000002.1	185498	185382	-	hypothetical protein
C. testosteroni ATCC 11996	fig|1009852.5.peg.4798	AHIL01000002.1	324231	325835	+	hypothetical protein
C. testosteroni ATCC 11996	fig|1009852.5.peg.4888	AHIL01000002.1	425005	424871	-	hypothetical protein
C. testosteroni ATCC 11996	fig|1009852.5.peg.4894	AHIL01000002.1	433185	432022	-	hypothetical protein
C. testosteroni ATCC 11996	fig|1009852.5.peg.4982	AHIL01000002.1	518795	518911	+	hypothetical protein
C. testosteroni ATCC 11996	fig|1009852.5.peg.4983	AHIL01000002.1	518969	519112	+	hypothetical protein
C. testosteroni ATCC 11996	fig|1009852.5.peg.4386	AHIL01000004.1	15666	15541	-	hypothetical protein
C. testosteroni ATCC 11996	fig|1009852.5.peg.4396	AHIL01000004.1	22181	22041	-	hypothetical protein
C. testosteroni ATCC 11996	fig|1009852.5.peg.4427	AHIL01000004.1	55071	55187	+	hypothetical protein
C. testosteroni ATCC 11996	fig|1009852.5.peg.4433	AHIL01000004.1	57117	57004	-	hypothetical protein
C. testosteroni ATCC 11996	fig|1009852.5.peg.4269	AHIL01000008.1	21442	21555	+	hypothetical protein
C. testosteroni ATCC 11996	fig|1009852.5.peg.4295	AHIL01000008.1	48739	48626	-	hypothetical protein
C. testosteroni ATCC 11996	fig|1009852.5.peg.4314	AHIL01000008.1	70496	69432	-	hypothetical protein
C. testosteroni ATCC 11996	fig|1009852.5.peg.4222	AHIL01000009.1	133	378	+	transposase, IS4
C. testosteroni ATCC 11996	fig|1009852.5.peg.4227	AHIL01000009.1	6751	6533	-	hypothetical protein
C. testosteroni ATCC 11996	fig|1009852.5.peg.4229	AHIL01000009.1	8697	8443	-	hypothetical protein
C. testosteroni ATCC 11996	fig|1009852.5.peg.4230	AHIL01000009.1	8752	8979	+	putative transposase
C. testosteroni ATCC 11996	fig|1009852.5.peg.4231	AHIL01000009.1	9720	9839	+	hypothetical protein
C. testosteroni ATCC 11996	fig|1009852.5.peg.4232	AHIL01000009.1	10284	11243	+	3-oxoacyl-[acyl-carrier protein] reductase (EC 1.1.1.100)
C. testosteroni ATCC 11996	fig|1009852.5.peg.4233	AHIL01000009.1	11280	12191	+	Nucleoside-diphosphate-sugar epimerases
C. testosteroni ATCC 11996	fig|1009852.5.peg.4242	AHIL01000009.1	17405	17235	-	hypothetical protein
C. testosteroni ATCC 11996	fig|1009852.5.peg.4244	AHIL01000009.1	19924	20055	+	hypothetical protein
C. testosteroni ATCC 11996	fig|1009852.5.peg.4179	AHIL01000010.1	16618	16818	+	hypothetical protein
C. testosteroni ATCC 11996	fig|1009852.5.peg.4221	AHIL01000010.1	67100	66975	-	hypothetical protein
C. testosteroni ATCC 11996	fig|1009852.5.peg.3916	AHIL01000011.1	2238	991	-	hypothetical protein
C. testosteroni ATCC 11996	fig|1009852.5.peg.3917	AHIL01000011.1	3550	2225	-	polysaccharide biosynthesis domain protein
C. testosteroni ATCC 11996	fig|1009852.5.peg.3957	AHIL01000011.1	47146	47000	-	hypothetical protein
C. testosteroni ATCC 11996	fig|1009852.5.peg.3991	AHIL01000011.1	81395	81189	-	hypothetical protein
C. testosteroni ATCC 11996	fig|1009852.5.peg.4028	AHIL01000011.1	122241	122765	+	Sigma-fimbriae tip adhesin
C. testosteroni ATCC 11996	fig|1009852.5.peg.4029	AHIL01000011.1	123032	123811	+	Sigma-fimbriae chaperone protein
C. testosteroni ATCC 11996	fig|1009852.5.peg.4030	AHIL01000011.1	124017	126278	+	Sigma-fimbriae usher protein
C. testosteroni ATCC 11996	fig|1009852.5.peg.4031	AHIL01000011.1	126331	127392	+	Sigma-fimbriae tip adhesin
C. testosteroni ATCC 11996	fig|1009852.5.peg.4038	AHIL01000011.1	135450	135328	-	hypothetical protein
C. testosteroni ATCC 11996	fig|1009852.5.peg.4162	AHIL01000011.1	260818	261054	+	hypothetical protein
C. testosteroni ATCC 11996	fig|1009852.5.peg.3631	AHIL01000012.1	19555	18227	-	Type I restriction-modification system, specificity subunit S (EC 3.1.21.3)
C. testosteroni ATCC 11996	fig|1009852.5.peg.3633	AHIL01000012.1	22084	21971	-	hypothetical protein
C. testosteroni ATCC 11996	fig|1009852.5.peg.3756	AHIL01000012.1	149747	149082	-	hypothetical protein
C. testosteroni ATCC 11996	fig|1009852.5.peg.3825	AHIL01000012.1	219975	219841	-	hypothetical protein
C. testosteroni ATCC 11996	fig|1009852.5.peg.3560	AHIL01000013.1	9342	9220	-	hypothetical protein
C. testosteroni ATCC 11996	fig|1009852.5.peg.3573	AHIL01000013.1	18158	18316	+	hypothetical protein
C. testosteroni ATCC 11996	fig|1009852.5.peg.3575	AHIL01000013.1	19034	18918	-	hypothetical protein
C. testosteroni ATCC 11996	fig|1009852.5.peg.3578	AHIL01000013.1	33502	33380	-	hypothetical protein
C. testosteroni ATCC 11996	fig|1009852.5.peg.3579	AHIL01000013.1	33642	33499	-	hypothetical protein
C. testosteroni ATCC 11996	fig|1009852.5.peg.3580	AHIL01000013.1	34217	34089	-	hypothetical protein
C. testosteroni ATCC 11996	fig|1009852.5.peg.3582	AHIL01000013.1	38489	38635	+	hypothetical protein
C. testosteroni ATCC 11996	fig|1009852.5.peg.3583	AHIL01000013.1	38801	39544	+	hypothetical protein
C. testosteroni ATCC 11996	fig|1009852.5.peg.3584	AHIL01000013.1	40809	40633	-	hypothetical protein
C. testosteroni ATCC 11996	fig|1009852.5.peg.3585	AHIL01000013.1	42842	42991	+	putative transposase
C. testosteroni ATCC 11996	fig|1009852.5.peg.3594	AHIL01000013.1	50600	50043	-	hypothetical protein
C. testosteroni ATCC 11996	fig|1009852.5.peg.3595	AHIL01000013.1	51225	50611	-	hypothetical protein
C. testosteroni ATCC 11996	fig|1009852.5.peg.3597	AHIL01000013.1	52745	55024	+	hypothetical protein
C. testosteroni ATCC 11996	fig|1009852.5.peg.3598	AHIL01000013.1	56972	55113	-	hypothetical protein
C. testosteroni ATCC 11996	fig|1009852.5.peg.3599	AHIL01000013.1	58449	57283	-	beta-lactamase
C. testosteroni ATCC 11996	fig|1009852.5.peg.3600	AHIL01000013.1	59370	58564	-	hypothetical protein
C. testosteroni ATCC 11996	fig|1009852.5.peg.3606	AHIL01000013.1	63223	64455	+	phage integrase
C. testosteroni ATCC 11996	fig|1009852.5.peg.3607	AHIL01000013.1	64473	64592	+	hypothetical protein
C. testosteroni ATCC 11996	fig|1009852.5.peg.3611	AHIL01000013.1	68045	67476	-	Mobile element protein
C. testosteroni ATCC 11996	fig|1009852.5.peg.3612	AHIL01000013.1	68134	68541	+	Multicopper oxidase
C. testosteroni ATCC 11996	fig|1009852.5.peg.3613	AHIL01000013.1	68688	69041	+	hypothetical protein
C. testosteroni ATCC 11996	fig|1009852.5.peg.3614	AHIL01000013.1	69358	69056	-	hypothetical protein
C. testosteroni ATCC 11996	fig|1009852.5.peg.3615	AHIL01000013.1	70313	69363	-	putative sodium-dependent bicarbonate transporter
C. testosteroni ATCC 11996	fig|1009852.5.peg.3616	AHIL01000013.1	70623	71513	+	Transcriptional regulator, LysR family
C. testosteroni ATCC 11996	fig|1009852.5.peg.3617	AHIL01000013.1	72080	71586	-	SAM-dependent methyltransferases
C. testosteroni ATCC 11996	fig|1009852.5.peg.3618	AHIL01000013.1	72258	72629	+	putative transposase
C. testosteroni ATCC 11996	fig|1009852.5.peg.3519	AHIL01000016.1	36733	36894	+	hypothetical protein
C. testosteroni ATCC 11996	fig|1009852.5.peg.3530	AHIL01000016.1	46764	46886	+	hypothetical protein
C. testosteroni ATCC 11996	fig|1009852.5.peg.3458	AHIL01000017.1	10222	10410	+	hypothetical protein
C. testosteroni ATCC 11996	fig|1009852.5.peg.3459	AHIL01000017.1	10573	11187	+	hypothetical protein
C. testosteroni ATCC 11996	fig|1009852.5.peg.3460	AHIL01000017.1	11745	11864	+	hypothetical protein
C. testosteroni ATCC 11996	fig|1009852.5.peg.3461	AHIL01000017.1	12003	12623	+	hypothetical protein
C. testosteroni ATCC 11996	fig|1009852.5.peg.3462	AHIL01000017.1	12722	12997	+	hypothetical protein
C. testosteroni ATCC 11996	fig|1009852.5.peg.3464	AHIL01000017.1	13654	14154	+	hypothetical protein
C. testosteroni ATCC 11996	fig|1009852.5.peg.3466	AHIL01000017.1	14813	15907	+	conserved hypothetical phage-related protein
C. testosteroni ATCC 11996	fig|1009852.5.peg.3467	AHIL01000017.1	15980	17593	+	conserved hypothetical phage-related protein
C. testosteroni ATCC 11996	fig|1009852.5.peg.3468	AHIL01000017.1	17855	18226	+	hypothetical protein
C. testosteroni ATCC 11996	fig|1009852.5.peg.3469	AHIL01000017.1	18770	18883	+	hypothetical protein
C. testosteroni ATCC 11996	fig|1009852.5.peg.3470	AHIL01000017.1	21549	19132	-	hypothetical protein
C. testosteroni ATCC 11996	fig|1009852.5.peg.3418	AHIL01000019.1	38940	39101	+	hypothetical protein
C. testosteroni ATCC 11996	fig|1009852.5.peg.3419	AHIL01000019.1	39115	40002	+	Transcriptional regulator, LysR family
C. testosteroni ATCC 11996	fig|1009852.5.peg.3420	AHIL01000019.1	40102	40623	+	Glycerate kinase (EC 2.7.1.31)
C. testosteroni ATCC 11996	fig|1009852.5.peg.3441	AHIL01000019.1	63182	63048	-	hypothetical protein
C. testosteroni ATCC 11996	fig|1009852.5.peg.3250	AHIL01000020.1	1266	184	-	hypothetical protein
C. testosteroni ATCC 11996	fig|1009852.5.peg.3251	AHIL01000020.1	2763	1678	-	hypothetical protein
C. testosteroni ATCC 11996	fig|1009852.5.peg.3252	AHIL01000020.1	3014	2760	-	hypothetical protein
C. testosteroni ATCC 11996	fig|1009852.5.peg.3279	AHIL01000020.1	30041	29907	-	ABC transporter related
C. testosteroni ATCC 11996	fig|1009852.5.peg.3280	AHIL01000020.1	30065	30211	+	hypothetical protein
C. testosteroni ATCC 11996	fig|1009852.5.peg.3281	AHIL01000020.1	30360	30629	+	GAF modulated sigma54 specific transcriptional regulator, Fis family
C. testosteroni ATCC 11996	fig|1009852.5.peg.3282	AHIL01000020.1	30662	30943	+	hypothetical protein
C. testosteroni ATCC 11996	fig|1009852.5.peg.3299	AHIL01000020.1	48245	48358	+	hypothetical protein
C. testosteroni ATCC 11996	fig|1009852.5.peg.3333	AHIL01000020.1	80952	81950	+	HTH-type transcriptional activator tipA
C. testosteroni ATCC 11996	fig|1009852.5.peg.3347	AHIL01000020.1	96509	96375	-	hypothetical protein
C. testosteroni ATCC 11996	fig|1009852.5.peg.3348	AHIL01000020.1	96686	96525	-	hypothetical protein
C. testosteroni ATCC 11996	fig|1009852.5.peg.3361	AHIL01000020.1	113366	113554	+	hypothetical protein
C. testosteroni ATCC 11996	fig|1009852.5.peg.3365	AHIL01000020.1	118498	118659	+	hypothetical protein
C. testosteroni ATCC 11996	fig|1009852.5.peg.3007	AHIL01000025.1	10422	10162	-	hypothetical protein
C. testosteroni ATCC 11996	fig|1009852.5.peg.3038	AHIL01000025.1	45788	45645	-	hypothetical protein
C. testosteroni ATCC 11996	fig|1009852.5.peg.3045	AHIL01000025.1	51613	51912	+	UspA
C. testosteroni ATCC 11996	fig|1009852.5.peg.3051	AHIL01000025.1	57442	57603	+	hypothetical protein
C. testosteroni ATCC 11996	fig|1009852.5.peg.3052	AHIL01000025.1	57600	57713	+	hypothetical protein
C. testosteroni ATCC 11996	fig|1009852.5.peg.3054	AHIL01000025.1	59225	59347	+	hypothetical protein
C. testosteroni ATCC 11996	fig|1009852.5.peg.3056	AHIL01000025.1	60619	60257	-	Molybdenum transport system permease protein ModB (TC 3.A.1.8.1)
C. testosteroni ATCC 11996	fig|1009852.5.peg.3064	AHIL01000025.1	68807	68619	-	hypothetical protein
C. testosteroni ATCC 11996	fig|1009852.5.peg.3073	AHIL01000025.1	77639	77764	+	hypothetical protein
C. testosteroni ATCC 11996	fig|1009852.5.peg.3108	AHIL01000025.1	120209	120460	+	hypothetical protein
C. testosteroni ATCC 11996	fig|1009852.5.peg.3110	AHIL01000025.1	122053	123537	+	hypothetical protein
C. testosteroni ATCC 11996	fig|1009852.5.peg.3111	AHIL01000025.1	124639	124445	-	phage late control D
C. testosteroni ATCC 11996	fig|1009852.5.peg.3112	AHIL01000025.1	124659	124781	+	hypothetical protein
C. testosteroni ATCC 11996	fig|1009852.5.peg.3114	AHIL01000025.1	126550	126377	-	phage late control D
C. testosteroni ATCC 11996	fig|1009852.5.peg.3115	AHIL01000025.1	126693	126532	-	phage late control D
C. testosteroni ATCC 11996	fig|1009852.5.peg.3168	AHIL01000025.1	180347	177162	-	virulence sensor protein BvgS( EC:2.7.3.- )
C. testosteroni ATCC 11996	fig|1009852.5.peg.3169	AHIL01000025.1	180991	180368	-	DNA-binding response regulator, LuxR family
C. testosteroni ATCC 11996	fig|1009852.5.peg.3170	AHIL01000025.1	182054	181776	-	Fimbrial protein
C. testosteroni ATCC 11996	fig|1009852.5.peg.3171	AHIL01000025.1	184465	182768	-	usher CupC3
C. testosteroni ATCC 11996	fig|1009852.5.peg.3172	AHIL01000025.1	185392	184535	-	Outer membrane usher protein FIMD
C. testosteroni ATCC 11996	fig|1009852.5.peg.3173	AHIL01000025.1	185976	185392	-	chaperone CupC
C. testosteroni ATCC 11996	fig|1009852.5.peg.3174	AHIL01000025.1	186710	186282	-	fimbrial subunit CupC1
C. testosteroni ATCC 11996	fig|1009852.5.peg.3175	AHIL01000025.1	187351	187217	-	hypothetical protein
C. testosteroni ATCC 11996	fig|1009852.5.peg.3176	AHIL01000025.1	187432	188163	+	Transcriptional regulator, IclR family
C. testosteroni ATCC 11996	fig|1009852.5.peg.3177	AHIL01000025.1	188635	188384	-	Hypothetical protein YggS, proline synthase co-transcribed bacterial homolog PROSC
C. testosteroni ATCC 11996	fig|1009852.5.peg.2686	AHIL01000026.1	15341	16996	+	hypothetical protein
C. testosteroni ATCC 11996	fig|1009852.5.peg.2691	AHIL01000026.1	25442	25329	-	hypothetical protein
C. testosteroni ATCC 11996	fig|1009852.5.peg.2695	AHIL01000026.1	29414	29542	+	hypothetical protein
C. testosteroni ATCC 11996	fig|1009852.5.peg.2696	AHIL01000026.1	30915	29668	-	Putative ATP binding protein SugR
C. testosteroni ATCC 11996	fig|1009852.5.peg.2716	AHIL01000026.1	52376	54976	+	Type I restriction-modification system, restriction subunit R (EC 3.1.21.3)
C. testosteroni ATCC 11996	fig|1009852.5.peg.2717	AHIL01000026.1	55144	56631	+	Type I restriction-modification system, DNA-methyltransferase subunit M (EC 2.1.1.72)
C. testosteroni ATCC 11996	fig|1009852.5.peg.2718	AHIL01000026.1	56674	56985	+	Type I restriction-modification system, specificity subunit S (EC 3.1.21.3)
C. testosteroni ATCC 11996	fig|1009852.5.peg.2719	AHIL01000026.1	56945	58372	+	Type I restriction-modification system, specificity subunit S (EC 3.1.21.3)
C. testosteroni ATCC 11996	fig|1009852.5.peg.2720	AHIL01000026.1	58552	60102	+	hypothetical protein
C. testosteroni ATCC 11996	fig|1009852.5.peg.2721	AHIL01000026.1	60099	62144	+	hypothetical protein
C. testosteroni ATCC 11996	fig|1009852.5.peg.2734	AHIL01000026.1	73265	73086	-	hypothetical protein
C. testosteroni ATCC 11996	fig|1009852.5.peg.2762	AHIL01000026.1	97171	97287	+	hypothetical protein
C. testosteroni ATCC 11996	fig|1009852.5.peg.2770	AHIL01000026.1	104301	104600	+	hypothetical protein
C. testosteroni ATCC 11996	fig|1009852.5.peg.2776	AHIL01000026.1	109590	109309	-	hypothetical protein
C. testosteroni ATCC 11996	fig|1009852.5.peg.2780	AHIL01000026.1	111964	111848	-	hypothetical protein
C. testosteroni ATCC 11996	fig|1009852.5.peg.2806	AHIL01000026.1	133097	132969	-	hypothetical protein
C. testosteroni ATCC 11996	fig|1009852.5.peg.2840	AHIL01000026.1	167188	166616	-	hypothetical protein
C. testosteroni ATCC 11996	fig|1009852.5.peg.2931	AHIL01000026.1	267145	267023	-	hypothetical protein
C. testosteroni ATCC 11996	fig|1009852.5.peg.2952	AHIL01000026.1	295279	295536	+	hypothetical protein
C. testosteroni ATCC 11996	fig|1009852.5.peg.2955	AHIL01000026.1	297934	299064	+	major facilitator family transporter
C. testosteroni ATCC 11996	fig|1009852.5.peg.2965	AHIL01000026.1	306144	305992	-	hypothetical protein
C. testosteroni ATCC 11996	fig|1009852.5.peg.2967	AHIL01000026.1	306607	307131	+	Predicted transcriptional regulator of NADH dehydrogenase, Rrf2 family
C. testosteroni ATCC 11996	fig|1009852.5.peg.2968	AHIL01000026.1	308684	307332	-	NADH dehydrogenase (EC 1.6.99.3)
C. testosteroni ATCC 11996	fig|1009852.5.peg.2990	AHIL01000026.1	330538	330666	+	hypothetical protein
C. testosteroni ATCC 11996	fig|1009852.5.peg.2245	AHIL01000029.1	20495	20361	-	hypothetical protein
C. testosteroni ATCC 11996	fig|1009852.5.peg.2278	AHIL01000029.1	61059	60790	-	predicted protein
C. testosteroni ATCC 11996	fig|1009852.5.peg.2336	AHIL01000029.1	117822	117628	-	hypothetical protein
C. testosteroni ATCC 11996	fig|1009852.5.peg.2339	AHIL01000029.1	122339	122452	+	hypothetical protein
C. testosteroni ATCC 11996	fig|1009852.5.peg.2398	AHIL01000029.1	185062	184700	-	hypothetical protein
C. testosteroni ATCC 11996	fig|1009852.5.peg.2433	AHIL01000029.1	217914	218039	+	hypothetical protein
C. testosteroni ATCC 11996	fig|1009852.5.peg.2482	AHIL01000029.1	266615	266451	-	hypothetical protein
C. testosteroni ATCC 11996	fig|1009852.5.peg.2588	AHIL01000029.1	393042	393191	+	hypothetical protein
C. testosteroni ATCC 11996	fig|1009852.5.peg.2600	AHIL01000029.1	405302	405427	+	hypothetical protein
C. testosteroni ATCC 11996	fig|1009852.5.peg.2225	AHIL01000031.1	1254	1397	+	hypothetical protein
C. testosteroni ATCC 11996	fig|1009852.5.peg.2006	AHIL01000032.1	7148	7032	-	hypothetical protein
C. testosteroni ATCC 11996	fig|1009852.5.peg.2022	AHIL01000032.1	27310	26543	-	hypothetical protein
C. testosteroni ATCC 11996	fig|1009852.5.peg.2028	AHIL01000032.1	32573	33787	+	hypothetical protein
C. testosteroni ATCC 11996	fig|1009852.5.peg.2029	AHIL01000032.1	33784	35115	+	hypothetical protein
C. testosteroni ATCC 11996	fig|1009852.5.peg.2032	AHIL01000032.1	38604	41978	+	COG0553: Superfamily II DNA/RNA helicases, SNF2 family
C. testosteroni ATCC 11996	fig|1009852.5.peg.2033	AHIL01000032.1	41975	44557	+	ATP-dependent DNA helicase RecQ
C. testosteroni ATCC 11996	fig|1009852.5.peg.2034	AHIL01000032.1	44554	45447	+	hypothetical protein
C. testosteroni ATCC 11996	fig|1009852.5.peg.2035	AHIL01000032.1	45444	48536	+	hypothetical protein
C. testosteroni ATCC 11996	fig|1009852.5.peg.2036	AHIL01000032.1	48536	49273	+	hypothetical protein
C. testosteroni ATCC 11996	fig|1009852.5.peg.2037	AHIL01000032.1	49264	54039	+	Lhr-like helicases
C. testosteroni ATCC 11996	fig|1009852.5.peg.2038	AHIL01000032.1	54105	54566	+	hypothetical protein
C. testosteroni ATCC 11996	fig|1009852.5.peg.2039	AHIL01000032.1	54550	56811	+	hypothetical protein
C. testosteroni ATCC 11996	fig|1009852.5.peg.2040	AHIL01000032.1	57737	57276	-	Queuosine biosynthesis QueD, PTPS-I
C. testosteroni ATCC 11996	fig|1009852.5.peg.2041	AHIL01000032.1	58394	57759	-	Queuosine Biosynthesis QueE Radical SAM
C. testosteroni ATCC 11996	fig|1009852.5.peg.2042	AHIL01000032.1	58618	58391	-	Queuosine Biosynthesis QueC ATPase
C. testosteroni ATCC 11996	fig|1009852.5.peg.2043	AHIL01000032.1	60281	59205	-	tgtA5 cluster protein 1
C. testosteroni ATCC 11996	fig|1009852.5.peg.2044	AHIL01000032.1	61576	60278	-	archaeosine tRNA-ribosyltransferase (EC 2.4.2.-) type 5
C. testosteroni ATCC 11996	fig|1009852.5.peg.2045	AHIL01000032.1	62703	61573	-	tgtA5 cluster protein 1
C. testosteroni ATCC 11996	fig|1009852.5.peg.2046	AHIL01000032.1	64269	64382	+	hypothetical protein
C. testosteroni ATCC 11996	fig|1009852.5.peg.2050	AHIL01000032.1	67150	66389	-	Putative PpiC-type peptidyl-prolyl cis-trans isomerase precursor associated with VreARI signaling system
C. testosteroni ATCC 11996	fig|1009852.5.peg.2060	AHIL01000032.1	91362	91556	+	hypothetical protein
C. testosteroni ATCC 11996	fig|1009852.5.peg.2061	AHIL01000032.1	91553	91834	+	hypothetical protein
C. testosteroni ATCC 11996	fig|1009852.5.peg.2062	AHIL01000032.1	94592	94455	-	putative transposase
C. testosteroni ATCC 11996	fig|1009852.5.peg.2065	AHIL01000032.1	95886	96155	+	hypothetical protein
C. testosteroni ATCC 11996	fig|1009852.5.peg.2066	AHIL01000032.1	96438	97616	+	hypothetical protein
C. testosteroni ATCC 11996	fig|1009852.5.peg.2068	AHIL01000032.1	100021	99191	-	Aminodeoxychorismate lyase (EC 4.1.3.38) / Branched-chain amino acid aminotransferase
C. testosteroni ATCC 11996	fig|1009852.5.peg.2069	AHIL01000032.1	100234	100458	+	putative transcriptional regulator, MerR family
C. testosteroni ATCC 11996	fig|1009852.5.peg.2071	AHIL01000032.1	101320	101940	+	pentapeptide repeat family protein
C. testosteroni ATCC 11996	fig|1009852.5.peg.2099	AHIL01000032.1	132174	132013	-	hypothetical protein
C. testosteroni ATCC 11996	fig|1009852.5.peg.2108	AHIL01000032.1	144831	144956	+	hypothetical protein
C. testosteroni ATCC 11996	fig|1009852.5.peg.2125	AHIL01000032.1	164871	164611	-	hypothetical protein
C. testosteroni ATCC 11996	fig|1009852.5.peg.2130	AHIL01000032.1	170175	170546	+	hypothetical protein
C. testosteroni ATCC 11996	fig|1009852.5.peg.2156	AHIL01000032.1	194901	194251	-	hypothetical protein
C. testosteroni ATCC 11996	fig|1009852.5.peg.2173	AHIL01000032.1	208965	207754	-	hypothetical protein
C. testosteroni ATCC 11996	fig|1009852.5.peg.2181	AHIL01000032.1	212382	213038	+	hypothetical protein
C. testosteroni ATCC 11996	fig|1009852.5.peg.2197	AHIL01000032.1	229399	229749	+	Phage minor tail protein
C. testosteroni ATCC 11996	fig|1009852.5.peg.2202	AHIL01000032.1	235472	235987	+	hypothetical protein
C. testosteroni ATCC 11996	fig|1009852.5.peg.2203	AHIL01000032.1	236003	237322	+	hypothetical protein
C. testosteroni ATCC 11996	fig|1009852.5.peg.2204	AHIL01000032.1	237340	237693	+	hypothetical protein
C. testosteroni ATCC 11996	fig|1009852.5.peg.2205	AHIL01000032.1	237680	238096	+	hypothetical protein
C. testosteroni ATCC 11996	fig|1009852.5.peg.2206	AHIL01000032.1	238152	238406	+	holin
C. testosteroni ATCC 11996	fig|1009852.5.peg.2208	AHIL01000032.1	238603	238863	+	hypothetical protein
C. testosteroni ATCC 11996	fig|1009852.5.peg.2207	AHIL01000032.1	238641	238513	-	hypothetical protein
C. testosteroni ATCC 11996	fig|1009852.5.peg.2216	AHIL01000032.1	245273	245055	-	hypothetical protein
C. testosteroni ATCC 11996	fig|1009852.5.peg.2222	AHIL01000032.1	256212	254428	-	hypothetical protein
C. testosteroni ATCC 11996	fig|1009852.5.peg.2223	AHIL01000032.1	257847	256267	-	LigA
C. testosteroni ATCC 11996	fig|1009852.5.peg.1880	AHIL01000033.1	4084	3968	-	hypothetical protein
C. testosteroni ATCC 11996	fig|1009852.5.peg.1949	AHIL01000033.1	78157	77177	-	transcriptional regulator, LysR-family
C. testosteroni ATCC 11996	fig|1009852.5.peg.1950	AHIL01000033.1	78746	78336	-	hypothetical protein
C. testosteroni ATCC 11996	fig|1009852.5.peg.1951	AHIL01000033.1	78764	79372	+	3-polyprenyl-4-hydroxybenzoate carboxy-lyase UbiX (EC 4.1.1.-)
C. testosteroni ATCC 11996	fig|1009852.5.peg.1952	AHIL01000033.1	79389	80258	+	Hydroxybenzoyl-CoA reductase subunit
C. testosteroni ATCC 11996	fig|1009852.5.peg.1953	AHIL01000033.1	80255	80743	+	Xanthine dehydrogenase iron-sulfur subunit (EC 1.17.1.4)
C. testosteroni ATCC 11996	fig|1009852.5.peg.1954	AHIL01000033.1	80740	83034	+	Xanthine dehydrogenase, molybdenum binding subunit (EC 1.17.1.4)
C. testosteroni ATCC 11996	fig|1009852.5.peg.1955	AHIL01000033.1	83031	84143	+	Putative metal chaperone, involved in Zn homeostasis, GTPase of COG0523 family
C. testosteroni ATCC 11996	fig|1009852.5.peg.1956	AHIL01000033.1	84178	85113	+	Metal-dependent hydrolase (EC 3.-.-.-)
C. testosteroni ATCC 11996	fig|1009852.5.peg.1957	AHIL01000033.1	85134	86081	+	Metal-dependent hydrolase (EC 3.-.-.-)
C. testosteroni ATCC 11996	fig|1009852.5.peg.1958	AHIL01000033.1	86181	87578	+	3-polyprenyl-4-hydroxybenzoate carboxy-lyase (EC 4.1.1.-)
C. testosteroni ATCC 11996	fig|1009852.5.peg.1959	AHIL01000033.1	87663	89054	+	hydroxybenzoate permease
C. testosteroni ATCC 11996	fig|1009852.5.peg.1961	AHIL01000033.1	90653	91726	+	inner-membrane translocator
C. testosteroni ATCC 11996	fig|1009852.5.peg.1962	AHIL01000033.1	91729	92661	+	Putative deoxyribose-specific ABC transporter, permease protein
C. testosteroni ATCC 11996	fig|1009852.5.peg.1963	AHIL01000033.1	92711	93826	+	Bmp family protein
C. testosteroni ATCC 11996	fig|1009852.5.peg.1964	AHIL01000033.1	93834	95255	+	Chlorohydrolase/deaminase family protein
C. testosteroni ATCC 11996	fig|1009852.5.peg.1969	AHIL01000033.1	98856	98695	-	hypothetical protein
C. testosteroni ATCC 11996	fig|1009852.5.peg.1974	AHIL01000033.1	102162	103052	+	TolA protein
C. testosteroni ATCC 11996	fig|1009852.5.peg.1986	AHIL01000033.1	116664	116831	+	hypothetical protein
C. testosteroni ATCC 11996	fig|1009852.5.peg.1993	AHIL01000033.1	124267	124545	+	hypothetical protein
C. testosteroni ATCC 11996	fig|1009852.5.peg.1997	AHIL01000033.1	128400	128275	-	hypothetical protein
C. testosteroni ATCC 11996	fig|1009852.5.peg.1998	AHIL01000033.1	129140	129021	-	transcriptional regulator, GntR family
C. testosteroni ATCC 11996	fig|1009852.5.peg.1817	AHIL01000035.1	26411	26220	-	hypothetical protein
C. testosteroni ATCC 11996	fig|1009852.5.peg.1867	AHIL01000035.1	77459	77112	-	hypothetical protein
C. testosteroni ATCC 11996	fig|1009852.5.peg.1871	AHIL01000035.1	81641	80253	-	Type I restriction-modification system, specificity subunit S (EC 3.1.21.3)
C. testosteroni ATCC 11996	fig|1009852.5.peg.1793	AHIL01000036.1	18	266	+	C4-dicarboxylate transport protein
C. testosteroni ATCC 11996	fig|1009852.5.peg.1776	AHIL01000037.1	123909	124043	+	hypothetical protein
C. testosteroni ATCC 11996	fig|1009852.5.peg.1777	AHIL01000037.1	124162	124022	-	hypothetical protein
C. testosteroni ATCC 11996	fig|1009852.5.peg.1778	AHIL01000037.1	124262	124435	+	hypothetical protein
C. testosteroni ATCC 11996	fig|1009852.5.peg.1564	AHIL01000038.1	133595	133482	-	hypothetical protein
C. testosteroni ATCC 11996	fig|1009852.5.peg.1566	AHIL01000038.1	135425	135616	+	hypothetical protein
C. testosteroni ATCC 11996	fig|1009852.5.peg.1606	AHIL01000038.1	182643	181519	-	Wzz
C. testosteroni ATCC 11996	fig|1009852.5.peg.1303	AHIL01000041.1	89459	89322	-	hypothetical protein
C. testosteroni ATCC 11996	fig|1009852.5.peg.1315	AHIL01000041.1	102531	102349	-	hypothetical protein
C. testosteroni ATCC 11996	fig|1009852.5.peg.1345	AHIL01000041.1	139598	139074	-	hypothetical protein
C. testosteroni ATCC 11996	fig|1009852.5.peg.1347	AHIL01000041.1	142640	142173	-	hypothetical protein
C. testosteroni ATCC 11996	fig|1009852.5.peg.1350	AHIL01000041.1	143518	143144	-	hypothetical protein
C. testosteroni ATCC 11996	fig|1009852.5.peg.1355	AHIL01000041.1	149759	149896	+	hypothetical protein
C. testosteroni ATCC 11996	fig|1009852.5.peg.1359	AHIL01000041.1	151793	152311	+	phage terminase, small subunit, putative, P27 family
C. testosteroni ATCC 11996	fig|1009852.5.peg.1360	AHIL01000041.1	152329	154059	+	Phage terminase large subunit
C. testosteroni ATCC 11996	fig|1009852.5.peg.1361	AHIL01000041.1	154056	155303	+	hypothetical protein
C. testosteroni ATCC 11996	fig|1009852.5.peg.1362	AHIL01000041.1	155303	155932	+	Gene Transfer Agent prohead protease
C. testosteroni ATCC 11996	fig|1009852.5.peg.1363	AHIL01000041.1	155936	157345	+	phage major capsid protein HK97
C. testosteroni ATCC 11996	fig|1009852.5.peg.1364	AHIL01000041.1	157417	157800	+	hypothetical protein
C. testosteroni ATCC 11996	fig|1009852.5.peg.1366	AHIL01000041.1	158232	158432	+	hypothetical protein
C. testosteroni ATCC 11996	fig|1009852.5.peg.1376	AHIL01000041.1	167553	169250	+	hypothetical protein
C. testosteroni ATCC 11996	fig|1009852.5.peg.1380	AHIL01000041.1	170656	172644	+	acyltransferase 3
C. testosteroni ATCC 11996	fig|1009852.5.peg.1395	AHIL01000041.1	185352	185489	+	hypothetical protein
C. testosteroni ATCC 11996	fig|1009852.5.peg.1429	AHIL01000041.1	221230	221057	-	hypothetical protein
C. testosteroni ATCC 11996	fig|1009852.5.peg.1433	AHIL01000041.1	224112	223990	-	hypothetical protein
C. testosteroni ATCC 11996	fig|1009852.5.peg.1434	AHIL01000041.1	224599	224952	+	hypothetical protein
C. testosteroni ATCC 11996	fig|1009852.5.peg.1206	AHIL01000042.1	2358	1381	-	putative exported protein
C. testosteroni ATCC 11996	fig|1009852.5.peg.1210	AHIL01000042.1	6249	6109	-	hypothetical protein
C. testosteroni ATCC 11996	fig|1009852.5.peg.792	AHIL01000043.1	49502	49633	+	hypothetical protein
C. testosteroni ATCC 11996	fig|1009852.5.peg.793	AHIL01000043.1	52046	50226	-	hypothetical protein
C. testosteroni ATCC 11996	fig|1009852.5.peg.841	AHIL01000043.1	103109	102990	-	hypothetical protein
C. testosteroni ATCC 11996	fig|1009852.5.peg.893	AHIL01000043.1	164833	163973	-	transcriptional regulator, LysR family
C. testosteroni ATCC 11996	fig|1009852.5.peg.920	AHIL01000043.1	194849	194691	-	conserved hypothetical protein
C. testosteroni ATCC 11996	fig|1009852.5.peg.932	AHIL01000043.1	209048	208878	-	hypothetical protein
C. testosteroni ATCC 11996	fig|1009852.5.peg.979	AHIL01000043.1	264805	264128	-	hypothetical protein; putative signal peptide
C. testosteroni ATCC 11996	fig|1009852.5.peg.980	AHIL01000043.1	265210	265329	+	hypothetical protein
C. testosteroni ATCC 11996	fig|1009852.5.peg.987	AHIL01000043.1	271220	271098	-	hypothetical protein
C. testosteroni ATCC 11996	fig|1009852.5.peg.1040	AHIL01000043.1	336830	336702	-	hypothetical protein
C. testosteroni ATCC 11996	fig|1009852.5.peg.1044	AHIL01000043.1	343459	339689	-	hypothetical protein
C. testosteroni ATCC 11996	fig|1009852.5.peg.1045	AHIL01000043.1	349628	343470	-	hypothetical protein
C. testosteroni ATCC 11996	fig|1009852.5.peg.1080	AHIL01000043.1	384469	384335	-	hypothetical protein
C. testosteroni ATCC 11996	fig|1009852.5.peg.1084	AHIL01000043.1	387900	387778	-	hypothetical protein
C. testosteroni ATCC 11996	fig|1009852.5.peg.1101	AHIL01000043.1	406024	405905	-	hypothetical protein
C. testosteroni ATCC 11996	fig|1009852.5.peg.1133	AHIL01000043.1	438358	438531	+	hypothetical protein
C. testosteroni ATCC 11996	fig|1009852.5.peg.1145	AHIL01000043.1	453443	453324	-	hypothetical protein
C. testosteroni ATCC 11996	fig|1009852.5.peg.1204	AHIL01000043.1	515409	514915	-	hypothetical protein
C. testosteroni ATCC 11996	fig|1009852.5.peg.655	AHIL01000044.1	7645	5207	-	hypothetical protein
C. testosteroni ATCC 11996	fig|1009852.5.peg.656	AHIL01000044.1	9127	9258	+	hypothetical protein
C. testosteroni ATCC 11996	fig|1009852.5.peg.673	AHIL01000044.1	27550	27921	+	hypothetical protein
C. testosteroni ATCC 11996	fig|1009852.5.peg.679	AHIL01000044.1	34823	35212	+	Mobile element protein
C. testosteroni ATCC 11996	fig|1009852.5.peg.680	AHIL01000044.1	35597	35265	-	hypothetical protein
C. testosteroni ATCC 11996	fig|1009852.5.peg.682	AHIL01000044.1	36849	36445	-	PE_PGRS family protein
C. testosteroni ATCC 11996	fig|1009852.5.peg.685	AHIL01000044.1	40356	40117	-	transposase, IS4
C. testosteroni ATCC 11996	fig|1009852.5.peg.416	AHIL01000049.1	3660	1834	-	conserved hypothetical protein
C. testosteroni ATCC 11996	fig|1009852.5.peg.420	AHIL01000049.1	6561	6713	+	hypothetical protein
C. testosteroni ATCC 11996	fig|1009852.5.peg.518	AHIL01000049.1	115373	115260	-	hypothetical protein
C. testosteroni ATCC 11996	fig|1009852.5.peg.569	AHIL01000049.1	175604	175314	-	Mobile element protein
C. testosteroni ATCC 11996	fig|1009852.5.peg.570	AHIL01000049.1	175935	175777	-	putative transposase
C. testosteroni ATCC 11996	fig|1009852.5.peg.572	AHIL01000049.1	180443	179598	-	Arylamine N-acetyltransferase
C. testosteroni ATCC 11996	fig|1009852.5.peg.574	AHIL01000049.1	181898	181770	-	hypothetical protein
C. testosteroni ATCC 11996	fig|1009852.5.peg.579	AHIL01000049.1	185782	185928	+	hypothetical protein
C. testosteroni ATCC 11996	fig|1009852.5.peg.581	AHIL01000049.1	187126	187266	+	hypothetical protein
C. testosteroni ATCC 11996	fig|1009852.5.peg.585	AHIL01000049.1	192985	192740	-	hypothetical protein
C. testosteroni ATCC 11996	fig|1009852.5.peg.588	AHIL01000049.1	195829	195707	-	hypothetical protein
C. testosteroni ATCC 11996	fig|1009852.5.peg.591	AHIL01000049.1	198420	198533	+	hypothetical protein
C. testosteroni ATCC 11996	fig|1009852.5.peg.595	AHIL01000049.1	202162	201998	-	hypothetical protein
C. testosteroni ATCC 11996	fig|1009852.5.peg.638	AHIL01000049.1	244712	244861	+	hypothetical protein
C. testosteroni ATCC 11996	fig|1009852.5.peg.643	AHIL01000049.1	249868	250083	+	hypothetical protein
C. testosteroni ATCC 11996	fig|1009852.5.peg.333	AHIL01000054.1	44	181	+	hypothetical protein
C. testosteroni ATCC 11996	fig|1009852.5.peg.363	AHIL01000054.1	23644	22982	-	hypothetical protein
C. testosteroni ATCC 11996	fig|1009852.5.peg.202	AHIL01000055.1	9278	9412	+	hypothetical protein
C. testosteroni ATCC 11996	fig|1009852.5.peg.203	AHIL01000055.1	9635	9522	-	hypothetical protein
C. testosteroni ATCC 11996	fig|1009852.5.peg.264	AHIL01000055.1	75341	75216	-	hypothetical protein
C. testosteroni ATCC 11996	fig|1009852.5.peg.284	AHIL01000055.1	96436	96323	-	hypothetical protein
C. testosteroni ATCC 11996	fig|1009852.5.peg.299	AHIL01000055.1	113059	113175	+	hypothetical protein
C. testosteroni ATCC 11996	fig|1009852.5.peg.328	AHIL01000055.1	146743	145592	-	Lipid carrier : UDP-N-acetylgalactosaminyltransferase (EC 2.4.1.-) / Alpha-1,3-N-acetylgalactosamine transferase PglA (EC 2.4.1.-); Putative glycosyltransferase
C. testosteroni ATCC 11996	fig|1009852.5.peg.329	AHIL01000055.1	147881	147045	-	UDP-glucose 4-epimerase (EC 5.1.3.2)
C. testosteroni ATCC 11996	fig|1009852.5.peg.331	AHIL01000055.1	151122	149386	-	Asparagine synthetase [glutamine-hydrolyzing] (EC 6.3.5.4)
C. testosteroni ATCC 11996	fig|1009852.5.peg.332	AHIL01000055.1	152073	151405	-	glycosyl transferase, group 1
C. testosteroni ATCC 11996	fig|1009852.5.peg.117	AHIL01000059.1	23244	23131	-	hypothetical protein
C. testosteroni ATCC 11996	fig|1009852.5.peg.122	AHIL01000059.1	27831	27971	+	hypothetical protein
C. testosteroni ATCC 11996	fig|1009852.5.peg.125	AHIL01000059.1	32200	31430	-	N-acetyltransferase
C. testosteroni ATCC 11996	fig|1009852.5.peg.126	AHIL01000059.1	32307	33776	+	Transcriptional regulator, GntR family domain / Aspartate aminotransferase (EC 2.6.1.1)
C. testosteroni ATCC 11996	fig|1009852.5.peg.135	AHIL01000059.1	42278	42138	-	hypothetical protein
C. testosteroni ATCC 11996	fig|1009852.5.peg.145	AHIL01000059.1	57488	58621	+	Branched-chain amino acid ABC transporter, amino acid-binding protein (TC 3.A.1.4.1)
C. testosteroni ATCC 11996	fig|1009852.5.peg.146	AHIL01000059.1	59152	59523	+	High-affinity branched-chain amino acid transport system permease protein LivH (TC 3.A.1.4.1)
C. testosteroni ATCC 11996	fig|1009852.5.peg.147	AHIL01000059.1	59520	60509	+	Branched-chain amino acid transport system permease protein LivM (TC 3.A.1.4.1)
C. testosteroni ATCC 11996	fig|1009852.5.peg.148	AHIL01000059.1	60755	61306	+	Branched-chain amino acid transport ATP-binding protein LivG (TC 3.A.1.4.1)
C. testosteroni ATCC 11996	fig|1009852.5.peg.149	AHIL01000059.1	61303	62070	+	Branched-chain amino acid transport ATP-binding protein LivF (TC 3.A.1.4.1)
C. testosteroni ATCC 11996	fig|1009852.5.peg.150	AHIL01000059.1	62180	63415	+	Salicylate hydroxylase (EC 1.14.13.1)
C. testosteroni ATCC 11996	fig|1009852.5.peg.168	AHIL01000059.1	86704	86408	-	Mobile element protein
C. testosteroni ATCC 11996	fig|1009852.5.peg.169	AHIL01000059.1	86758	86925	+	hypothetical protein
C. testosteroni ATCC 11996	fig|1009852.5.peg.170	AHIL01000059.1	87699	86986	-	transcriptional regulator, LysR family
C. testosteroni ATCC 11996	fig|1009852.5.peg.171	AHIL01000059.1	88208	89047	+	putative exported protein
C. testosteroni ATCC 11996	fig|1009852.5.peg.172	AHIL01000059.1	89066	90319	+	Asp-tRNAAsn/Glu-tRNAGln amidotransferase A subunit and related amidases
C. testosteroni ATCC 11996	fig|1009852.5.peg.173	AHIL01000059.1	90455	90309	-	hypothetical protein
C. testosteroni ATCC 11996	fig|1009852.5.peg.36	AHIL01000063.1	31801	32598	+	Flagellin protein FlaA
C. testosteroni ATCC 11996	fig|1009852.5.peg.37	AHIL01000063.1	32748	33590	+	Flagellin protein FlaA
C. testosteroni ATCC 11996	fig|1009852.5.peg.38	AHIL01000063.1	33729	34556	+	Flagellin protein FlaA
C. testosteroni ATCC 11996	fig|1009852.5.peg.39	AHIL01000063.1	35431	34661	-	hypothetical protein
C. testosteroni ATCC 11996	fig|1009852.5.peg.40	AHIL01000063.1	36509	35448	-	hypothetical protein
C. testosteroni ATCC 11996	fig|1009852.5.peg.41	AHIL01000063.1	37420	36506	-	Flagellar hook-associated protein FlgL
C. testosteroni ATCC 11996	fig|1009852.5.peg.42	AHIL01000063.1	38846	37461	-	Flagellar hook-associated protein FlgK
C. testosteroni ATCC 11996	fig|1009852.5.peg.43	AHIL01000063.1	39211	38843	-	hypothetical protein
C. testosteroni ATCC 11996	fig|1009852.5.peg.44	AHIL01000063.1	40398	39223	-	Flagellar P-ring protein FlgI
C. testosteroni ATCC 11996	fig|1009852.5.peg.45	AHIL01000063.1	41067	40405	-	Flagellar L-ring protein FlgH
C. testosteroni ATCC 11996	fig|1009852.5.peg.46	AHIL01000063.1	41858	41073	-	Flagellar basal-body rod protein FlgG
C. testosteroni ATCC 11996	fig|1009852.5.peg.47	AHIL01000063.1	42636	41914	-	Flagellar basal-body rod protein FlgF
C. testosteroni ATCC 11996	fig|1009852.5.peg.48	AHIL01000063.1	43843	42650	-	Flagellar hook protein FlgE
C. testosteroni ATCC 11996	fig|1009852.5.peg.49	AHIL01000063.1	44545	43886	-	hypothetical protein
C. testosteroni ATCC 11996	fig|1009852.5.peg.50	AHIL01000063.1	44961	44542	-	Flagellar basal-body rod protein FlgC
C. testosteroni ATCC 11996	fig|1009852.5.peg.51	AHIL01000063.1	45329	44964	-	Flagellar basal-body rod protein FlgB
C. testosteroni ATCC 11996	fig|1009852.5.peg.52	AHIL01000063.1	45366	45524	+	hypothetical protein
C. testosteroni ATCC 11996	fig|1009852.5.peg.53	AHIL01000063.1	45685	46452	+	COG1261: Flagellar basal body P-ring biosynthesis protein
C. testosteroni ATCC 11996	fig|1009852.5.peg.54	AHIL01000063.1	47215	46430	-	Flagellar protein FlgJ [peptidoglycan hydrolase] (EC 3.2.1.-)
C. testosteroni ATCC 11996	fig|1009852.5.peg.55	AHIL01000063.1	47663	47202	-	hypothetical protein
C. testosteroni ATCC 11996	fig|1009852.5.peg.56	AHIL01000063.1	47935	47660	-	hypothetical protein
C. testosteroni ATCC 11996	fig|1009852.5.peg.57	AHIL01000063.1	48953	47991	-	Flagellar motor rotation protein MotB
C. testosteroni ATCC 11996	fig|1009852.5.peg.58	AHIL01000063.1	49830	48946	-	Flagellar motor rotation protein MotA
C. testosteroni ATCC 11996	fig|1009852.5.peg.59	AHIL01000063.1	50624	49863	-	RNA polymerase sigma factor for flagellar operon
C. testosteroni ATCC 11996	fig|1009852.5.peg.60	AHIL01000063.1	51091	50642	-	hypothetical protein
C. testosteroni ATCC 11996	fig|1009852.5.peg.61	AHIL01000063.1	52181	51135	-	flagellar hook-length control protein, putative
C. testosteroni ATCC 11996	fig|1009852.5.peg.62	AHIL01000063.1	52483	52178	-	hypothetical protein
C. testosteroni ATCC 11996	fig|1009852.5.peg.63	AHIL01000063.1	52868	52470	-	Flagellar biosynthesis protein FliS
C. testosteroni ATCC 11996	fig|1009852.5.peg.64	AHIL01000063.1	54271	52898	-	Flagellar hook-associated protein FliD
C. testosteroni ATCC 11996	fig|1009852.5.peg.65	AHIL01000063.1	54745	54308	-	hypothetical protein
C. testosteroni ATCC 11996	fig|1009852.5.peg.66	AHIL01000063.1	56100	54757	-	Flagellum-specific ATP synthase FliI
C. testosteroni ATCC 11996	fig|1009852.5.peg.67	AHIL01000063.1	56762	56097	-	Flagellar assembly protein FliH
C. testosteroni ATCC 11996	fig|1009852.5.peg.68	AHIL01000063.1	57853	56795	-	Flagellar motor switch protein FliG
C. testosteroni ATCC 11996	fig|1009852.5.peg.69	AHIL01000063.1	59501	57831	-	Flagellar M-ring protein FliF
C. testosteroni ATCC 11996	fig|1009852.5.peg.70	AHIL01000063.1	59846	59517	-	Flagellar hook-basal body complex protein FliE
C. testosteroni ATCC 11996	fig|1009852.5.peg.71	AHIL01000063.1	60059	60811	+	hypothetical protein
C. testosteroni ATCC 11996	fig|1009852.5.peg.72	AHIL01000063.1	60808	61173	+	hypothetical protein
C. testosteroni ATCC 11996	fig|1009852.5.peg.73	AHIL01000063.1	61262	61957	+	Flagellar biosynthesis protein FliP
C. testosteroni ATCC 11996	fig|1009852.5.peg.74	AHIL01000063.1	61962	62231	+	Flagellar biosynthesis protein FliQ
C. testosteroni ATCC 11996	fig|1009852.5.peg.75	AHIL01000063.1	62240	63016	+	hypothetical protein
C. testosteroni ATCC 11996	fig|1009852.5.peg.76	AHIL01000063.1	63021	64160	+	Flagellar biosynthesis protein FlhB
C. testosteroni ATCC 11996	fig|1009852.5.peg.77	AHIL01000063.1	64157	66256	+	Flagellar biosynthesis protein FlhA
C. testosteroni ATCC 11996	fig|1009852.5.peg.78	AHIL01000063.1	67129	66407	-	hypothetical protein
C. testosteroni ATCC 11996	fig|1009852.5.peg.79	AHIL01000063.1	67431	67949	+	hypothetical protein
C. testosteroni CNB-2	fig|688245.19.peg.18	NC_013446.1	21298	21414	+	hypothetical protein
C. testosteroni CNB-2	fig|688245.19.peg.66	NC_013446.1	69694	69849	+	Glutamate Aspartate periplasmic binding protein precursor GltI (TC 3.A.1.3.4)
C. testosteroni CNB-2	fig|688245.19.peg.158	NC_013446.1	165586	165461	-	hypothetical protein
C. testosteroni CNB-2	fig|688245.19.peg.171	NC_013446.1	180186	180992	+	Phytanoyl-CoA dioxygenase
C. testosteroni CNB-2	fig|688245.19.peg.236	NC_013446.1	255865	256062	+	hypothetical protein
C. testosteroni CNB-2	fig|688245.19.peg.252	NC_013446.1	273233	273481	+	hypothetical protein
C. testosteroni CNB-2	fig|688245.19.peg.315	NC_013446.1	335045	335542	+	D-alanyl-D-alanine carboxypeptidase (EC 3.4.16.4)
C. testosteroni CNB-2	fig|688245.19.peg.448	NC_013446.1	471203	471385	+	hypothetical protein
C. testosteroni CNB-2	fig|688245.19.peg.539	NC_013446.1	565732	564326	-	acid phosphatase
C. testosteroni CNB-2	fig|688245.19.peg.540	NC_013446.1	566010	567353	+	Cytochrome c peroxidase
C. testosteroni CNB-2	fig|688245.19.peg.986	NC_013446.1	1065766	1065470	-	L-lactate permease
C. testosteroni CNB-2	fig|688245.19.peg.1019	NC_013446.1	1102979	1102791	-	hypothetical protein
C. testosteroni CNB-2	fig|688245.19.peg.1026	NC_013446.1	1109826	1109945	+	hypothetical protein
C. testosteroni CNB-2	fig|688245.19.peg.1104	NC_013446.1	1191314	1191556	+	Quinone oxidoreductase (EC 1.6.5.5)
C. testosteroni CNB-2	fig|688245.19.peg.1197	NC_013446.1	1281786	1281944	+	hypothetical protein
C. testosteroni CNB-2	fig|688245.19.peg.1206	NC_013446.1	1290138	1290389	+	conserved hypothetical protein
C. testosteroni CNB-2	fig|688245.19.peg.1376	NC_013446.1	1492520	1492648	+	hypothetical protein
C. testosteroni CNB-2	fig|688245.19.peg.1479	NC_013446.1	1610458	1610123	-	hypothetical protein
C. testosteroni CNB-2	fig|688245.19.peg.1495	NC_013446.1	1629386	1629234	-	hypothetical protein
C. testosteroni CNB-2	fig|688245.19.peg.1497	NC_013446.1	1630094	1629834	-	hypothetical protein
C. testosteroni CNB-2	fig|688245.19.peg.1498	NC_013446.1	1630837	1630091	-	hypothetical protein
C. testosteroni CNB-2	fig|688245.19.peg.1505	NC_013446.1	1636383	1636246	-	hypothetical protein
C. testosteroni CNB-2	fig|688245.19.peg.1506	NC_013446.1	1638421	1638305	-	hypothetical protein
C. testosteroni CNB-2	fig|688245.19.peg.1512	NC_013446.1	1640063	1640332	+	Putative DNA-binding protein Roi of bacteriophage BP-933W
C. testosteroni CNB-2	fig|688245.19.peg.1513	NC_013446.1	1641196	1640417	-	hypothetical protein
C. testosteroni CNB-2	fig|688245.19.peg.1514	NC_013446.1	1641413	1641186	-	hypothetical protein
C. testosteroni CNB-2	fig|688245.19.peg.1515	NC_013446.1	1641904	1641443	-	hypothetical protein
C. testosteroni CNB-2	fig|688245.19.peg.1517	NC_013446.1	1643255	1642272	-	hypothetical protein
C. testosteroni CNB-2	fig|688245.19.peg.1520	NC_013446.1	1645576	1646307	+	hypothetical protein
C. testosteroni CNB-2	fig|688245.19.peg.1521	NC_013446.1	1646307	1646867	+	hypothetical protein
C. testosteroni CNB-2	fig|688245.19.peg.1523	NC_013446.1	1648556	1655131	+	hypothetical protein
C. testosteroni CNB-2	fig|688245.19.peg.1524	NC_013446.1	1655109	1656224	+	hypothetical protein
C. testosteroni CNB-2	fig|688245.19.peg.1527	NC_013446.1	1657421	1658038	+	hypothetical protein
C. testosteroni CNB-2	fig|688245.19.peg.1528	NC_013446.1	1658042	1658863	+	unknown
C. testosteroni CNB-2	fig|688245.19.peg.1529	NC_013446.1	1659317	1660882	+	hypothetical protein
C. testosteroni CNB-2	fig|688245.19.peg.1576	NC_013446.1	1705054	1705182	+	Mobile element protein
C. testosteroni CNB-2	fig|688245.19.peg.1577	NC_013446.1	1705671	1705856	+	hypothetical protein
C. testosteroni CNB-2	fig|688245.19.peg.1578	NC_013446.1	1705926	1706354	+	Type I restriction-modification system, DNA-methyltransferase subunit M (EC 2.1.1.72)
C. testosteroni CNB-2	fig|688245.19.peg.1579	NC_013446.1	1706335	1707681	+	Type I restriction-modification system, DNA-methyltransferase subunit M (EC 2.1.1.72)
C. testosteroni CNB-2	fig|688245.19.peg.1581	NC_013446.1	1708130	1708351	+	hypothetical protein
C. testosteroni CNB-2	fig|688245.19.peg.1582	NC_013446.1	1709012	1711480	+	diguanylate cyclase/phosphodiesterase (GGDEF & EAL domains) with PAS/PAC sensor(s)
C. testosteroni CNB-2	fig|688245.19.peg.1583	NC_013446.1	1711603	1716870	+	probable sensor/response regulatory hybrid protein( EC:2.7.3.- )
C. testosteroni CNB-2	fig|688245.19.peg.1585	NC_013446.1	1718162	1718010	-	hypothetical protein
C. testosteroni CNB-2	fig|688245.19.peg.1587	NC_013446.1	1720126	1719332	-	Mobile element protein
C. testosteroni CNB-2	fig|688245.19.peg.1588	NC_013446.1	1721023	1721229	+	Mobile element protein
C. testosteroni CNB-2	fig|688245.19.peg.1589	NC_013446.1	1721326	1723239	+	diguanylate cyclase/phosphodiesterase (GGDEF & EAL domains) with PAS/PAC sensor(s)
C. testosteroni CNB-2	fig|688245.19.peg.1590	NC_013446.1	1723384	1723821	+	hypothetical protein
C. testosteroni CNB-2	fig|688245.19.peg.1591	NC_013446.1	1724439	1724284	-	putative transposase
C. testosteroni CNB-2	fig|688245.19.peg.1592	NC_013446.1	1725436	1726287	+	hypothetical protein
C. testosteroni CNB-2	fig|688245.19.peg.1593	NC_013446.1	1727048	1727233	+	hypothetical protein
C. testosteroni CNB-2	fig|688245.19.peg.1594	NC_013446.1	1727304	1728941	+	Type I restriction-modification system, DNA-methyltransferase subunit M (EC 2.1.1.72)
C. testosteroni CNB-2	fig|688245.19.peg.1595	NC_013446.1	1728893	1729654	+	Type I restriction-modification system, DNA-methyltransferase subunit M (EC 2.1.1.72)
C. testosteroni CNB-2	fig|688245.19.peg.1596	NC_013446.1	1729654	1730943	+	Type I restriction-modification system, specificity subunit S (EC 3.1.21.3)
C. testosteroni CNB-2	fig|688245.19.peg.1597	NC_013446.1	1730955	1733921	+	Type I restriction-modification system, restriction subunit R (EC 3.1.21.3)
C. testosteroni CNB-2	fig|688245.19.peg.1598	NC_013446.1	1733961	1735043	+	hypothetical protein
C. testosteroni CNB-2	fig|688245.19.peg.1600	NC_013446.1	1736717	1737367	+	putative phage protein
C. testosteroni CNB-2	fig|688245.19.peg.1602	NC_013446.1	1739352	1739200	-	hypothetical protein
C. testosteroni CNB-2	fig|688245.19.peg.1604	NC_013446.1	1740095	1739700	-	hypothetical protein
C. testosteroni CNB-2	fig|688245.19.peg.1606	NC_013446.1	1741125	1740847	-	hypothetical protein
C. testosteroni CNB-2	fig|688245.19.peg.1607	NC_013446.1	1742891	1741383	-	FIG00456664: hypothetical protein
C. testosteroni CNB-2	fig|688245.19.peg.1610	NC_013446.1	1746029	1745832	-	hypothetical protein
C. testosteroni CNB-2	fig|688245.19.peg.1635	NC_013446.1	1774759	1774917	+	hypothetical protein
C. testosteroni CNB-2	fig|688245.19.peg.1649	NC_013446.1	1788827	1788946	+	hypothetical protein
C. testosteroni CNB-2	fig|688245.19.peg.1653	NC_013446.1	1791144	1791293	+	hypothetical protein
C. testosteroni CNB-2	fig|688245.19.peg.1655	NC_013446.1	1793758	1792505	-	hypothetical protein
C. testosteroni CNB-2	fig|688245.19.peg.1673	NC_013446.1	1813051	1812920	-	hypothetical protein
C. testosteroni CNB-2	fig|688245.19.peg.1755	NC_013446.1	1898123	1897827	-	DNA recombination-dependent growth factor C
C. testosteroni CNB-2	fig|688245.19.peg.1756	NC_013446.1	1898820	1898638	-	hypothetical protein
C. testosteroni CNB-2	fig|688245.19.peg.1759	NC_013446.1	1902059	1902220	+	hypothetical protein
C. testosteroni CNB-2	fig|688245.19.peg.1911	NC_013446.1	2068885	2068712	-	hypothetical protein
C. testosteroni CNB-2	fig|688245.19.peg.1977	NC_013446.1	2136910	2136677	-	hypothetical protein
C. testosteroni CNB-2	fig|688245.19.peg.1978	NC_013446.1	2137229	2138575	+	hypothetical protein
C. testosteroni CNB-2	fig|688245.19.peg.1979	NC_013446.1	2139764	2139651	-	hypothetical protein
C. testosteroni CNB-2	fig|688245.19.peg.1981	NC_013446.1	2142296	2141778	-	Acetyltransferase, GNAT family
C. testosteroni CNB-2	fig|688245.19.peg.1998	NC_013446.1	2158122	2157970	-	hypothetical protein
C. testosteroni CNB-2	fig|688245.19.peg.2011	NC_013446.1	2173988	2174167	+	hypothetical protein
C. testosteroni CNB-2	fig|688245.19.peg.2012	NC_013446.1	2174629	2175861	+	Putative arylsulfatase regulatory protein
C. testosteroni CNB-2	fig|688245.19.peg.2013	NC_013446.1	2177364	2179622	+	Arylsulfatase (EC 3.1.6.1)
C. testosteroni CNB-2	fig|688245.19.peg.2014	NC_013446.1	2180191	2180631	+	putative exported protein
C. testosteroni CNB-2	fig|688245.19.peg.2015	NC_013446.1	2180991	2181413	+	3-oxoacyl-[acyl-carrier protein] reductase (EC 1.1.1.100)
C. testosteroni CNB-2	fig|688245.19.peg.2017	NC_013446.1	2182890	2183702	+	Shikimate 5-dehydrogenase I alpha (EC 1.1.1.25)
C. testosteroni CNB-2	fig|688245.19.peg.2018	NC_013446.1	2183851	2185446	+	Choline dehydrogenase (EC 1.1.99.1)
C. testosteroni CNB-2	fig|688245.19.peg.2020	NC_013446.1	2186765	2187325	+	Electron transfer flavoprotein, alpha subunit
C. testosteroni CNB-2	fig|688245.19.peg.2021	NC_013446.1	2187584	2187709	+	Electron transfer flavoprotein, alpha subunit
C. testosteroni CNB-2	fig|688245.19.peg.2029	NC_013446.1	2199001	2199441	+	TetR family transcriptional regulator-like protein
C. testosteroni CNB-2	fig|688245.19.peg.2069	NC_013446.1	2247225	2247662	+	hypothetical protein
C. testosteroni CNB-2	fig|688245.19.peg.2070	NC_013446.1	2247659	2249233	+	hypothetical protein
C. testosteroni CNB-2	fig|688245.19.peg.2071	NC_013446.1	2249823	2249626	-	hypothetical protein
C. testosteroni CNB-2	fig|688245.19.peg.2072	NC_013446.1	2251058	2250945	-	hypothetical protein
C. testosteroni CNB-2	fig|688245.19.peg.2073	NC_013446.1	2251190	2251495	+	hypothetical protein
C. testosteroni CNB-2	fig|688245.19.peg.2074	NC_013446.1	2251996	2251883	-	hypothetical protein
C. testosteroni CNB-2	fig|688245.19.peg.2079	NC_013446.1	2255960	2255337	-	Mobile element protein
C. testosteroni CNB-2	fig|688245.19.peg.2081	NC_013446.1	2257522	2257280	-	hypothetical protein
C. testosteroni CNB-2	fig|688245.19.peg.2082	NC_013446.1	2257532	2258272	+	COG3380: Amine oxidase, flavin-containing
C. testosteroni CNB-2	fig|688245.19.peg.2088	NC_013446.1	2267302	2266541	-	Response regulator
C. testosteroni CNB-2	fig|688245.19.peg.2089	NC_013446.1	2267823	2267302	-	response regulator receiver protein
C. testosteroni CNB-2	fig|688245.19.peg.2090	NC_013446.1	2268139	2268393	+	response regulator receiver protein
C. testosteroni CNB-2	fig|688245.19.peg.2091	NC_013446.1	2268390	2269139	+	hypothetical protein
C. testosteroni CNB-2	fig|688245.19.peg.2139	NC_013446.1	2325271	2325143	-	hypothetical protein
C. testosteroni CNB-2	fig|688245.19.peg.2140	NC_013446.1	2325518	2326990	+	hypothetical protein
C. testosteroni CNB-2	fig|688245.19.peg.2201	NC_013446.1	2386505	2386633	+	hypothetical protein
C. testosteroni CNB-2	fig|688245.19.peg.2280	NC_013446.1	2486645	2486761	+	hypothetical protein
C. testosteroni CNB-2	fig|688245.19.peg.2391	NC_013446.1	2616298	2616438	+	hypothetical protein
C. testosteroni CNB-2	fig|688245.19.peg.2412	NC_013446.1	2635527	2635664	+	hypothetical protein
C. testosteroni CNB-2	fig|688245.19.peg.2413	NC_013446.1	2635738	2637087	+	hypothetical protein
C. testosteroni CNB-2	fig|688245.19.peg.2414	NC_013446.1	2637100	2637405	+	minor coat protein
C. testosteroni CNB-2	fig|688245.19.peg.2415	NC_013446.1	2637409	2638719	+	hypothetical protein
C. testosteroni CNB-2	fig|688245.19.peg.2420	NC_013446.1	2640988	2641125	+	hypothetical protein
C. testosteroni CNB-2	fig|688245.19.peg.2441	NC_013446.1	2669222	2669362	+	transposase IS3/IS911
C. testosteroni CNB-2	fig|688245.19.peg.2442	NC_013446.1	2669774	2670328	+	GGDEF family protein
C. testosteroni CNB-2	fig|688245.19.peg.2446	NC_013446.1	2672368	2673000	+	Intracellular PHB depolymerase (EC 3.1.1.-)
C. testosteroni CNB-2	fig|688245.19.peg.2526	NC_013446.1	2752704	2752898	+	phage integrase family protein
C. testosteroni CNB-2	fig|688245.19.peg.2532	NC_013446.1	2759062	2758820	-	hypothetical protein
C. testosteroni CNB-2	fig|688245.19.peg.2533	NC_013446.1	2759072	2760541	+	Histidinol phosphatase and related hydrolases of the PHP family
C. testosteroni CNB-2	fig|688245.19.peg.2534	NC_013446.1	2761472	2761588	+	hypothetical protein
C. testosteroni CNB-2	fig|688245.19.peg.2540	NC_013446.1	2766296	2767936	+	hypothetical protein
C. testosteroni CNB-2	fig|688245.19.peg.2541	NC_013446.1	2767945	2768550	+	hypothetical protein
C. testosteroni CNB-2	fig|688245.19.peg.2542	NC_013446.1	2768550	2768972	+	hypothetical protein
C. testosteroni CNB-2	fig|688245.19.peg.2543	NC_013446.1	2772750	2770402	-	hypothetical protein
C. testosteroni CNB-2	fig|688245.19.peg.2544	NC_013446.1	2774251	2774105	-	protein of unknown function DUF159
C. testosteroni CNB-2	fig|688245.19.peg.2547	NC_013446.1	2776491	2777219	+	phage integrase family protein
C. testosteroni CNB-2	fig|688245.19.peg.2549	NC_013446.1	2780895	2779828	-	GTP pyrophosphokinase (EC 2.7.6.5)
C. testosteroni CNB-2	fig|688245.19.peg.2551	NC_013446.1	2783740	2783585	-	hypothetical protein
C. testosteroni CNB-2	fig|688245.19.peg.2552	NC_013446.1	2785157	2785726	+	Integron integrase IntI1
C. testosteroni CNB-2	fig|688245.19.peg.2553	NC_013446.1	2788552	2787302	-	Putative ATP-binding protein
C. testosteroni CNB-2	fig|688245.19.peg.2574	NC_013446.1	2819722	2819850	+	Mobile element protein
C. testosteroni CNB-2	fig|688245.19.peg.2585	NC_013446.1	2837732	2837869	+	DNA-binding heavy metal response regulator
C. testosteroni CNB-2	fig|688245.19.peg.2593	NC_013446.1	2843489	2843629	+	transposase IS3/IS911
C. testosteroni CNB-2	fig|688245.19.peg.2595	NC_013446.1	2848013	2847444	-	Lead, cadmium, zinc and mercury transporting ATPase (EC 3.6.3.3) (EC 3.6.3.5); Copper-translocating P-type ATPase (EC 3.6.3.4)
C. testosteroni CNB-2	fig|688245.19.peg.2621	NC_013446.1	2874072	2874689	+	Arsenic resistance protein ArsH
C. testosteroni CNB-2	fig|688245.19.peg.2622	NC_013446.1	2874745	2875149	+	putative membrane protein
C. testosteroni CNB-2	fig|688245.19.peg.2628	NC_013446.1	2881950	2882696	+	putative membrane protein
C. testosteroni CNB-2	fig|688245.19.peg.2633	NC_013446.1	2887183	2886512	-	Mobile element protein
C. testosteroni CNB-2	fig|688245.19.peg.2634	NC_013446.1	2887598	2887269	-	Aerotaxis sensor receptor protein
C. testosteroni CNB-2	fig|688245.19.peg.2649	NC_013446.1	2903985	2904428	+	Transcriptional regulator, LysR family
C. testosteroni CNB-2	fig|688245.19.peg.2682	NC_013446.1	2943293	2942325	-	Quinone oxidoreductase (EC 1.6.5.5)
C. testosteroni CNB-2	fig|688245.19.peg.2684	NC_013446.1	2944099	2944875	+	hypothetical protein
C. testosteroni CNB-2	fig|688245.19.peg.2719	NC_013446.1	2980542	2982359	+	hypothetical protein
C. testosteroni CNB-2	fig|688245.19.peg.2740	NC_013446.1	2999786	2998296	-	hypothetical protein
C. testosteroni CNB-2	fig|688245.19.peg.2742	NC_013446.1	3001366	3000263	-	hypothetical protein
C. testosteroni CNB-2	fig|688245.19.peg.2747	NC_013446.1	3006100	3004796	-	hypothetical protein
C. testosteroni CNB-2	fig|688245.19.peg.2753	NC_013446.1	3013624	3013007	-	hypothetical protein
C. testosteroni CNB-2	fig|688245.19.peg.2760	NC_013446.1	3020898	3020329	-	hypothetical protein
C. testosteroni CNB-2	fig|688245.19.peg.2768	NC_013446.1	3036295	3036417	+	hypothetical protein
C. testosteroni CNB-2	fig|688245.19.peg.2779	NC_013446.1	3043808	3043996	+	hypothetical protein
C. testosteroni CNB-2	fig|688245.19.peg.2780	NC_013446.1	3045321	3045539	+	hypothetical protein
C. testosteroni CNB-2	fig|688245.19.peg.2783	NC_013446.1	3047007	3046873	-	conserved hypothetical protein
C. testosteroni CNB-2	fig|688245.19.peg.2786	NC_013446.1	3050589	3051581	+	hypothetical protein
C. testosteroni CNB-2	fig|688245.19.peg.2839	NC_013446.1	3117012	3117356	+	hypothetical protein
C. testosteroni CNB-2	fig|688245.19.peg.2867	NC_013446.1	3148221	3147202	-	hypothetical protein
C. testosteroni CNB-2	fig|688245.19.peg.2868	NC_013446.1	3148346	3148218	-	hypothetical protein
C. testosteroni CNB-2	fig|688245.19.peg.2869	NC_013446.1	3148414	3148554	+	hypothetical protein
C. testosteroni CNB-2	fig|688245.19.peg.2877	NC_013446.1	3156611	3156796	+	hypothetical protein
C. testosteroni CNB-2	fig|688245.19.peg.2878	NC_013446.1	3160052	3157665	-	hypothetical protein
C. testosteroni CNB-2	fig|688245.19.peg.2880	NC_013446.1	3162519	3161047	-	hypothetical protein
C. testosteroni CNB-2	fig|688245.19.peg.2881	NC_013446.1	3163800	3162538	-	hypothetical cytosolic protein
C. testosteroni CNB-2	fig|688245.19.peg.2882	NC_013446.1	3166139	3163818	-	Glycosyl transferase, group 2 family protein
C. testosteroni CNB-2	fig|688245.19.peg.2915	NC_013446.1	3197839	3197435	-	Transcriptional regulator, GntR family domain / Aspartate aminotransferase (EC 2.6.1.1)
C. testosteroni CNB-2	fig|688245.19.peg.2955	NC_013446.1	3236826	3236942	+	hypothetical protein
C. testosteroni CNB-2	fig|688245.19.peg.3026	NC_013446.1	3302476	3303138	+	Methyl-accepting chemotaxis protein I (serine chemoreceptor protein)
C. testosteroni CNB-2	fig|688245.19.peg.3122	NC_013446.1	3396899	3397090	+	hypothetical protein
C. testosteroni CNB-2	fig|688245.19.peg.3123	NC_013446.1	3397836	3398018	+	hypothetical protein
C. testosteroni CNB-2	fig|688245.19.peg.3124	NC_013446.1	3399025	3398687	-	hypothetical protein
C. testosteroni CNB-2	fig|688245.19.peg.3125	NC_013446.1	3399309	3399025	-	hypothetical protein
C. testosteroni CNB-2	fig|688245.19.peg.3126	NC_013446.1	3399410	3399661	+	hypothetical protein
C. testosteroni CNB-2	fig|688245.19.peg.3127	NC_013446.1	3402004	3399641	-	COG4678: Muramidase (phage lambda lysozyme)
C. testosteroni CNB-2	fig|688245.19.peg.3128	NC_013446.1	3403194	3401992	-	hypothetical protein
C. testosteroni CNB-2	fig|688245.19.peg.3129	NC_013446.1	3403639	3403316	-	hypothetical protein
C. testosteroni CNB-2	fig|688245.19.peg.3130	NC_013446.1	3404262	3404026	-	hypothetical protein
C. testosteroni CNB-2	fig|688245.19.peg.3131	NC_013446.1	3404629	3404279	-	hypothetical protein
C. testosteroni CNB-2	fig|688245.19.peg.3133	NC_013446.1	3406741	3406463	-	hypothetical protein
C. testosteroni CNB-2	fig|688245.19.peg.3135	NC_013446.1	3407890	3407642	-	hypothetical protein
C. testosteroni CNB-2	fig|688245.19.peg.3137	NC_013446.1	3408440	3408114	-	hypothetical protein
C. testosteroni CNB-2	fig|688245.19.peg.3140	NC_013446.1	3409593	3409249	-	hypothetical protein
C. testosteroni CNB-2	fig|688245.19.peg.3148	NC_013446.1	3417150	3417034	-	hypothetical protein
C. testosteroni CNB-2	fig|688245.19.peg.3155	NC_013446.1	3429832	3427265	-	VCBS
C. testosteroni CNB-2	fig|688245.19.peg.3213	NC_013446.1	3484866	3484342	-	Alkanesulfonate monooxygenase (EC 1.14.14.5)
C. testosteroni CNB-2	fig|688245.19.peg.3221	NC_013446.1	3493010	3492090	-	LysR family transcriptional regulator YnfL
C. testosteroni CNB-2	fig|688245.19.peg.3222	NC_013446.1	3493116	3494135	+	D-threo-aldose 1-dehydrogenase (EC 1.1.1.122)
C. testosteroni CNB-2	fig|688245.19.peg.3223	NC_013446.1	3494166	3494588	+	XoxI
C. testosteroni CNB-2	fig|688245.19.peg.3224	NC_013446.1	3495178	3495035	-	hypothetical protein
C. testosteroni CNB-2	fig|688245.19.peg.3226	NC_013446.1	3496659	3495664	-	Tricarboxylate transport protein TctC
C. testosteroni CNB-2	fig|688245.19.peg.3228	NC_013446.1	3498756	3497836	-	2-hydroxy-3-oxopropionate reductase (EC 1.1.1.60)
C. testosteroni CNB-2	fig|688245.19.peg.3229	NC_013446.1	3499948	3498758	-	Fumarylacetoacetate hydrolase family protein
C. testosteroni CNB-2	fig|688245.19.peg.3230	NC_013446.1	3500934	3499960	-	putative exported protein
C. testosteroni CNB-2	fig|688245.19.peg.3231	NC_013446.1	3501194	3501057	-	hypothetical protein
C. testosteroni CNB-2	fig|688245.19.peg.3232	NC_013446.1	3501207	3501989	+	Enoyl-CoA hydratase (EC 4.2.1.17)
C. testosteroni CNB-2	fig|688245.19.peg.3233	NC_013446.1	3502023	3503243	+	L-carnitine dehydratase/bile acid-inducible protein F
C. testosteroni CNB-2	fig|688245.19.peg.3234	NC_013446.1	3503283	3504221	+	hypothetical protein
C. testosteroni CNB-2	fig|688245.19.peg.3235	NC_013446.1	3505183	3504218	-	Glycine cleavage system transcriptional activator GcvA
C. testosteroni CNB-2	fig|688245.19.peg.3237	NC_013446.1	3508200	3506869	-	L-Proline/Glycine betaine transporter ProP
C. testosteroni CNB-2	fig|688245.19.peg.3238	NC_013446.1	3509428	3508292	-	Alcohol dehydrogenase (EC 1.1.1.1)
C. testosteroni CNB-2	fig|688245.19.peg.3239	NC_013446.1	3509469	3509867	+	transcriptional regulator, LysR family
C. testosteroni CNB-2	fig|688245.19.peg.3240	NC_013446.1	3509821	3509934	+	hypothetical protein
C. testosteroni CNB-2	fig|688245.19.peg.3241	NC_013446.1	3511230	3510271	-	TRAP-type C4-dicarboxylate transport system, periplasmic component
C. testosteroni CNB-2	fig|688245.19.peg.3243	NC_013446.1	3513190	3512630	-	TRAP-type transport system, small permease component, predicted N-acetylneuraminate transporter
C. testosteroni CNB-2	fig|688245.19.peg.3244	NC_013446.1	3513607	3513293	-	hypothetical protein
C. testosteroni CNB-2	fig|688245.19.peg.3245	NC_013446.1	3514724	3513633	-	Alcohol dehydrogenase (EC 1.1.1.1)
C. testosteroni CNB-2	fig|688245.19.peg.3246	NC_013446.1	3514930	3515871	+	Transcriptional regulator, LysR family
C. testosteroni CNB-2	fig|688245.19.peg.3247	NC_013446.1	3516387	3515983	-	hypothetical protein
C. testosteroni CNB-2	fig|688245.19.peg.3248	NC_013446.1	3517418	3516399	-	D-threo-aldose 1-dehydrogenase (EC 1.1.1.122)
C. testosteroni CNB-2	fig|688245.19.peg.3250	NC_013446.1	3519519	3518539	-	Coenzyme F420-dependent N5,N10-methylene tetrahydromethanopterin reductase and related flavin-dependent oxidoreductases
C. testosteroni CNB-2	fig|688245.19.peg.3253	NC_013446.1	3523057	3521846	-	Putative drug efflux protein
C. testosteroni CNB-2	fig|688245.19.peg.3277	NC_013446.1	3551945	3552058	+	hypothetical protein
C. testosteroni CNB-2	fig|688245.19.peg.3310	NC_013446.1	3581673	3581554	-	hypothetical protein
C. testosteroni CNB-2	fig|688245.19.peg.3324	NC_013446.1	3597284	3597406	+	hypothetical protein
C. testosteroni CNB-2	fig|688245.19.peg.3399	NC_013446.1	3687274	3687399	+	conserved hypothetical protein
C. testosteroni CNB-2	fig|688245.19.peg.3472	NC_013446.1	3759789	3759664	-	hypothetical protein
C. testosteroni CNB-2	fig|688245.19.peg.3497	NC_013446.1	3782424	3783287	+	TolA protein
C. testosteroni CNB-2	fig|688245.19.peg.3531	NC_013446.1	3818856	3819146	+	hypothetical protein
C. testosteroni CNB-2	fig|688245.19.peg.3539	NC_013446.1	3825557	3825384	-	hypothetical protein
C. testosteroni CNB-2	fig|688245.19.peg.3686	NC_013446.1	3983893	3983210	-	TRAP transporter solute receptor, unknown substrate 6
C. testosteroni CNB-2	fig|688245.19.peg.3687	NC_013446.1	3984293	3983886	-	TRAP transporter solute receptor, unknown substrate 6
C. testosteroni CNB-2	fig|688245.19.peg.3713	NC_013446.1	4015384	4015256	-	hypothetical protein
C. testosteroni CNB-2	fig|688245.19.peg.3724	NC_013446.1	4028300	4025598	-	Phage tail length tape-measure protein 1
C. testosteroni CNB-2	fig|688245.19.peg.3725	NC_013446.1	4028447	4028325	-	hypothetical protein
C. testosteroni CNB-2	fig|688245.19.peg.3726	NC_013446.1	4029067	4028717	-	hypothetical protein
C. testosteroni CNB-2	fig|688245.19.peg.3730	NC_013446.1	4030921	4030598	-	hypothetical protein
C. testosteroni CNB-2	fig|688245.19.peg.3731	NC_013446.1	4033071	4030978	-	Prophage Clp protease-like protein
C. testosteroni CNB-2	fig|688245.19.peg.3732	NC_013446.1	4036077	4034548	-	Phage portal protein
C. testosteroni CNB-2	fig|688245.19.peg.3733	NC_013446.1	4036307	4036101	-	hypothetical protein
C. testosteroni CNB-2	fig|688245.19.peg.3734	NC_013446.1	4036728	4036345	-	hypothetical protein
C. testosteroni CNB-2	fig|688245.19.peg.3737	NC_013446.1	4040522	4039458	-	hypothetical protein
C. testosteroni CNB-2	fig|688245.19.peg.3742	NC_013446.1	4043142	4042789	-	hypothetical protein
C. testosteroni CNB-2	fig|688245.19.peg.3743	NC_013446.1	4043555	4043352	-	hypothetical protein
C. testosteroni CNB-2	fig|688245.19.peg.3746	NC_013446.1	4045019	4045144	+	hypothetical protein
C. testosteroni CNB-2	fig|688245.19.peg.3747	NC_013446.1	4045211	4045657	+	hypothetical protein
C. testosteroni CNB-2	fig|688245.19.peg.3757	NC_013446.1	4049551	4050150	+	hypothetical protein
C. testosteroni CNB-2	fig|688245.19.peg.3758	NC_013446.1	4050198	4050401	+	hypothetical protein
C. testosteroni CNB-2	fig|688245.19.peg.3759	NC_013446.1	4050728	4050904	+	hypothetical protein
C. testosteroni CNB-2	fig|688245.19.peg.3760	NC_013446.1	4051011	4051385	+	hypothetical protein
C. testosteroni CNB-2	fig|688245.19.peg.3764	NC_013446.1	4054446	4054616	+	hypothetical protein
C. testosteroni CNB-2	fig|688245.19.peg.3776	NC_013446.1	4064661	4064491	-	hypothetical protein
C. testosteroni CNB-2	fig|688245.19.peg.3839	NC_013446.1	4125674	4125916	+	L-aspartate oxidase( EC:1.4.3.16 )
C. testosteroni CNB-2	fig|688245.19.peg.3867	NC_013446.1	4158862	4158200	-	ABC transporter, ATP-binding/permease protein
C. testosteroni CNB-2	fig|688245.19.peg.3885	NC_013446.1	4175397	4175861	+	Transcriptional regulator, GntR family
C. testosteroni CNB-2	fig|688245.19.peg.3886	NC_013446.1	4175812	4176009	+	Transcriptional regulator, GntR family
C. testosteroni CNB-2	fig|688245.19.peg.3892	NC_013446.1	4182489	4182782	+	hypothetical protein
C. testosteroni CNB-2	fig|688245.19.peg.3899	NC_013446.1	4190710	4190865	+	hypothetical protein
C. testosteroni CNB-2	fig|688245.19.peg.3900	NC_013446.1	4192333	4191080	-	hypothetical protein
C. testosteroni CNB-2	fig|688245.19.peg.3901	NC_013446.1	4193485	4193607	+	hypothetical protein
C. testosteroni CNB-2	fig|688245.19.peg.3903	NC_013446.1	4194431	4195534	+	hypothetical protein
C. testosteroni CNB-2	fig|688245.19.peg.3904	NC_013446.1	4195786	4195583	-	hypothetical protein
C. testosteroni CNB-2	fig|688245.19.peg.3906	NC_013446.1	4197727	4196609	-	hypothetical protein
C. testosteroni CNB-2	fig|688245.19.peg.3907	NC_013446.1	4198807	4197737	-	hypothetical protein
C. testosteroni CNB-2	fig|688245.19.peg.3948	NC_013446.1	4243965	4244327	+	Isoquinoline 1-oxidoreductase beta subunit (EC 1.3.99.16)
C. testosteroni CNB-2	fig|688245.19.peg.3987	NC_013446.1	4285519	4285674	+	hypothetical protein
C. testosteroni CNB-2	fig|688245.19.peg.3990	NC_013446.1	4286837	4286977	+	transposase IS3/IS911
C. testosteroni CNB-2	fig|688245.19.peg.3992	NC_013446.1	4287644	4288768	+	hypothetical protein
C. testosteroni CNB-2	fig|688245.19.peg.4054	NC_013446.1	4353238	4353065	-	hypothetical protein
C. testosteroni CNB-2	fig|688245.19.peg.4224	NC_013446.1	4528327	4528467	+	transposase IS3/IS911
C. testosteroni CNB-2	fig|688245.19.peg.4226	NC_013446.1	4532479	4532880	+	hypothetical protein
C. testosteroni CNB-2	fig|688245.19.peg.4227	NC_013446.1	4534334	4534206	-	hypothetical protein
C. testosteroni CNB-2	fig|688245.19.peg.4228	NC_013446.1	4534726	4535877	+	hypothetical protein
C. testosteroni CNB-2	fig|688245.19.peg.4229	NC_013446.1	4537883	4535916	-	hypothetical protein
C. testosteroni CNB-2	fig|688245.19.peg.4230	NC_013446.1	4538762	4537914	-	hypothetical protein
C. testosteroni CNB-2	fig|688245.19.peg.4231	NC_013446.1	4539110	4538793	-	hypothetical protein
C. testosteroni CNB-2	fig|688245.19.peg.4232	NC_013446.1	4542189	4539322	-	Predicted ATPase (AAA+ superfamily)
C. testosteroni CNB-2	fig|688245.19.peg.4233	NC_013446.1	4545062	4542207	-	Adenine-specific DNA methylase containing a Zn-ribbon
C. testosteroni CNB-2	fig|688245.19.peg.4234	NC_013446.1	4545202	4545059	-	hypothetical protein
C. testosteroni CNB-2	fig|688245.19.peg.4235	NC_013446.1	4549287	4545754	-	ATP-dependent RNA helicase, DEAD/DEAH box family
C. testosteroni CNB-2	fig|688245.19.peg.4248	NC_013446.1	4564122	4564253	+	hypothetical protein
C. testosteroni CNB-2	fig|688245.19.peg.4270	NC_013446.1	4589212	4589946	+	Low-complexity acidic protein, XCC2875 type
C. testosteroni CNB-2	fig|688245.19.peg.4317	NC_013446.1	4638306	4638061	-	Protein of unknown function DUF484
C. testosteroni CNB-2	fig|688245.19.peg.4322	NC_013446.1	4642120	4641938	-	Acyl-CoA dehydrogenase (EC 1.3.99.3)
C. testosteroni CNB-2	fig|688245.19.peg.4329	NC_013446.1	4650825	4649713	-	iron-chelator utilization protein
C. testosteroni CNB-2	fig|688245.19.peg.4330	NC_013446.1	4652069	4650822	-	AmpG permease
C. testosteroni CNB-2	fig|688245.19.peg.4331	NC_013446.1	4654363	4652069	-	Aerobactin siderophore receptor IutA
C. testosteroni CNB-2	fig|688245.19.peg.4332	NC_013446.1	4654569	4655063	+	transcriptional regulator, Crp/Fnr family
C. testosteroni CNB-2	fig|688245.19.peg.4333	NC_013446.1	4655163	4655026	-	hypothetical protein
C. testosteroni CNB-2	fig|688245.19.peg.4343	NC_013446.1	4663901	4663737	-	hypothetical protein
C. testosteroni CNB-2	fig|688245.19.peg.4404	NC_013446.1	4736556	4735468	-	UDP-glucose:polyglycerol phosphate glucosyltransferase
C. testosteroni CNB-2	fig|688245.19.peg.4405	NC_013446.1	4737754	4736519	-	membrane protein
C. testosteroni CNB-2	fig|688245.19.peg.4419	NC_013446.1	4753940	4753365	-	dTDP-4-dehydrorhamnose reductase (EC 1.1.1.133)
C. testosteroni CNB-2	fig|688245.19.peg.4420	NC_013446.1	4754271	4753897	-	dTDP-4-dehydrorhamnose reductase (EC 1.1.1.133)
C. testosteroni CNB-2	fig|688245.19.peg.4542	NC_013446.1	4883115	4882930	-	Leucine-, isoleucine-, valine-, threonine-, and alanine-binding protein
C. testosteroni CNB-2	fig|688245.19.peg.4544	NC_013446.1	4884248	4884096	-	hypothetical protein
C. testosteroni CNB-2	fig|688245.19.peg.4764	NC_013446.1	5108052	5108171	+	hypothetical protein
C. testosteroni CNB-2	fig|688245.19.peg.4803	NC_013446.1	5147857	5147660	-	1-pyrroline-4-hydroxy-2-carboxylate deaminase (EC 3.5.4.22)
C. testosteroni CNB-2	fig|688245.19.peg.4809	NC_013446.1	5153311	5152919	-	hypothetical protein
C. testosteroni CNB-2	fig|688245.19.peg.4812	NC_013446.1	5155017	5154694	-	hypothetical protein
C. testosteroni CNB-2	fig|688245.19.peg.4969	NC_013446.1	5323336	5321627	-	hypothetical protein
C. testosteroni D4	fig|285.23.peg.78	contig1	80800	81549	+	Exonuclease SbcC
C. testosteroni D4	fig|285.23.peg.130	contig1	138998	137763	-	hypothetical protein
C. testosteroni D4	fig|285.23.peg.407	contig1	428470	426638	-	Probable transmembrane protein
C. testosteroni D4	fig|285.23.peg.494	contig10	1259	1017	-	hypothetical protein
C. testosteroni D4	fig|285.23.peg.495	contig10	2298	2519	+	hypothetical protein
C. testosteroni D4	fig|285.23.peg.496	contig10	4405	4265	-	hypothetical protein
C. testosteroni D4	fig|285.23.peg.497	contig10	4737	4603	-	hypothetical protein
C. testosteroni D4	fig|285.23.peg.498	contig10	8695	7289	-	hypothetical protein
C. testosteroni D4	fig|285.23.peg.499	contig10	8699	8833	+	hypothetical protein
C. testosteroni D4	fig|285.23.peg.574	contig10	90124	89978	-	hypothetical protein
C. testosteroni D4	fig|285.23.peg.660	contig11	15688	15503	-	hypothetical protein
C. testosteroni D4	fig|285.23.peg.889	contig12	88353	88493	+	hypothetical protein
C. testosteroni D4	fig|285.23.peg.918	contig12	117144	117263	+	hypothetical protein
C. testosteroni D4	fig|285.23.peg.1185	contig14	118762	117428	-	Putative dNTP triphosphohydrolase, associated with nucleotidase YfbR
C. testosteroni D4	fig|285.23.peg.1384	contig16	102163	101996	-	hypothetical protein
C. testosteroni D4	fig|285.23.peg.1386	contig16	104011	102827	-	HlyD family secretion protein
C. testosteroni D4	fig|285.23.peg.1387	contig16	106221	104008	-	ABC transporter, fused permease and ATPase domains
C. testosteroni D4	fig|285.23.peg.1388	contig16	107446	106214	-	InterPro IPR003423 COGs COG1538
C. testosteroni D4	fig|285.23.peg.1389	contig16	110391	107728	-	Hemolysin-type calcium-binding region:RTX N-terminal domain
C. testosteroni D4	fig|285.23.peg.1405	contig17	16050	14881	-	hypothetical protein
C. testosteroni D4	fig|285.23.peg.1406	contig17	16742	16903	+	hypothetical protein
C. testosteroni D4	fig|285.23.peg.1407	contig17	16904	17350	+	hypothetical protein
C. testosteroni D4	fig|285.23.peg.1474	contig18	4938	6053	+	hypothetical protein
C. testosteroni D4	fig|285.23.peg.1475	contig18	6263	6832	+	hypothetical protein
C. testosteroni D4	fig|285.23.peg.1477	contig18	7989	10271	+	hypothetical protein
C. testosteroni D4	fig|285.23.peg.1487	contig18	20325	20194	-	hypothetical protein
C. testosteroni D4	fig|285.23.peg.1527	contig18	65568	65711	+	hypothetical protein
C. testosteroni D4	fig|285.23.peg.1712	contig2	95633	93927	-	hypothetical protein
C. testosteroni D4	fig|285.23.peg.1774	contig2	167478	167356	-	hypothetical protein
C. testosteroni D4	fig|285.23.peg.2036	contig2	453050	453271	+	hypothetical protein
C. testosteroni D4	fig|285.23.peg.2039	contig2	457278	455734	-	hypothetical protein
C. testosteroni D4	fig|285.23.peg.2198	contig22	5885	4584	-	hypothetical protein
C. testosteroni D4	fig|285.23.peg.2199	contig22	8280	5896	-	hypothetical protein
C. testosteroni D4	fig|285.23.peg.2200	contig22	9528	8749	-	protein of unknown function DUF88
C. testosteroni D4	fig|285.23.peg.2203	contig22	10921	10604	-	hypothetical protein
C. testosteroni D4	fig|285.23.peg.2204	contig22	11668	11405	-	hypothetical protein
C. testosteroni D4	fig|285.23.peg.2211	contig22	15751	16224	+	putative endolysin (lysis protein) (lysozyme)
C. testosteroni D4	fig|285.23.peg.2212	contig22	16221	16385	+	putative endolysin (lysis protein) (lysozyme)
C. testosteroni D4	fig|285.23.peg.2213	contig22	16373	16609	+	hypothetical protein
C. testosteroni D4	fig|285.23.peg.2225	contig22	31372	31259	-	hypothetical protein
C. testosteroni D4	fig|285.23.peg.2255	contig22	55627	55959	+	hypothetical protein
C. testosteroni D4	fig|285.23.peg.2259	contig22	57837	59357	+	hypothetical protein
C. testosteroni D4	fig|285.23.peg.2260	contig23	2562	631	-	hypothetical protein
C. testosteroni D4	fig|285.23.peg.2261	contig23	4040	2601	-	hypothetical protein
C. testosteroni D4	fig|285.23.peg.2262	contig23	5826	4381	-	hypothetical protein
C. testosteroni D4	fig|285.23.peg.2321	contig24	8587	9513	+	D-3-phosphoglycerate dehydrogenase (EC 1.1.1.95)
C. testosteroni D4	fig|285.23.peg.2362	contig25	787	605	-	hypothetical protein
C. testosteroni D4	fig|285.23.peg.2447	contig27	187	345	+	hypothetical protein
C. testosteroni D4	fig|285.23.peg.2449	contig27	8512	1835	-	DNA helicase related protein
C. testosteroni D4	fig|285.23.peg.2451	contig27	9903	10148	+	hypothetical protein
C. testosteroni D4	fig|285.23.peg.2542	contig29	26834	27961	+	DNA sulfur modification protein DndB
C. testosteroni D4	fig|285.23.peg.2543	contig29	27958	29412	+	3'-phosphoadenosine 5'-phosphosulfate sulfurtransferase DndC
C. testosteroni D4	fig|285.23.peg.2544	contig29	29416	31401	+	DNA sulfur modification protein DndD
C. testosteroni D4	fig|285.23.peg.2545	contig29	32033	31860	-	hypothetical protein
C. testosteroni D4	fig|285.23.peg.2978	contig3	468240	468545	+	Metallo-beta-lactamase family protein, RNA-specific
C. testosteroni D4	fig|285.23.peg.2983	contig30	3996	6260	+	hypothetical protein
C. testosteroni D4	fig|285.23.peg.2984	contig30	6250	7533	+	Tn7-like transposition protein C
C. testosteroni D4	fig|285.23.peg.2985	contig30	8905	7538	-	hypothetical protein
C. testosteroni D4	fig|285.23.peg.2991	contig30	18736	18897	+	hypothetical protein
C. testosteroni D4	fig|285.23.peg.3015	contig33	20563	19430	-	hypothetical protein
C. testosteroni D4	fig|285.23.peg.3016	contig33	24174	22033	-	glycosyl transferase
C. testosteroni D4	fig|285.23.peg.3017	contig33	25352	24189	-	hypothetical protein
C. testosteroni D4	fig|285.23.peg.3075	contig37	18640	20586	+	Methyl-accepting chemotaxis protein I (serine chemoreceptor protein)
C. testosteroni D4	fig|285.23.peg.3213	contig4	108594	108743	+	hypothetical protein
C. testosteroni D4	fig|285.23.peg.3489	contig43	14489	14665	+	hypothetical protein
C. testosteroni D4	fig|285.23.peg.3495	contig45	658	404	-	hypothetical protein
C. testosteroni D4	fig|285.23.peg.3508	contig5	328	1287	+	EBNA-1
C. testosteroni D4	fig|285.23.peg.3509	contig5	2553	2687	+	hypothetical protein
C. testosteroni D4	fig|285.23.peg.3544	contig5	41506	41387	-	hypothetical protein
C. testosteroni D4	fig|285.23.peg.3832	contig6	26432	25092	-	D-galactonate transporter
C. testosteroni D4	fig|285.23.peg.3833	contig6	27722	26454	-	Glutamyl-tRNA(Gln) amidotransferase subunit A-like protein
C. testosteroni D4	fig|285.23.peg.3834	contig6	29054	27987	-	LacI family transcriptional regulator
C. testosteroni D4	fig|285.23.peg.3865	contig6	61774	61896	+	hypothetical protein
C. testosteroni D4	fig|285.23.peg.3884	contig6	80401	80742	+	hypothetical protein
C. testosteroni D4	fig|285.23.peg.3890	contig6	86275	85784	-	transcriptional regulator CII, putative
C. testosteroni D4	fig|285.23.peg.3891	contig6	86309	87271	+	hypothetical protein
C. testosteroni D4	fig|285.23.peg.3892	contig6	88675	88340	-	hypothetical protein
C. testosteroni D4	fig|285.23.peg.3894	contig6	89395	89538	+	hypothetical protein
C. testosteroni D4	fig|285.23.peg.3897	contig6	92611	90665	-	hypothetical protein
C. testosteroni D4	fig|285.23.peg.4025	contig6	228243	228362	+	hypothetical protein
C. testosteroni D4	fig|285.23.peg.4105	contig7	28684	28806	+	hypothetical protein
C. testosteroni D4	fig|285.23.peg.4299	contig7	210976	211206	+	hypothetical protein
C. testosteroni D4	fig|285.23.peg.4309	contig7	219948	219793	-	hypothetical protein
C. testosteroni D4	fig|285.23.peg.4408	contig8	93563	93715	+	hypothetical protein
C. testosteroni DF1	fig|285.24.peg.543	contig100	4701	5069	+	Urea ABC transporter, ATPase protein UrtE
C. testosteroni DF1	fig|285.24.peg.613	contig11	10526	10011	-	hypothetical protein
C. testosteroni DF1	fig|285.24.peg.782	contig117	1886	1725	-	hypothetical protein
C. testosteroni DF1	fig|285.24.peg.783	contig117	3989	4144	+	hypothetical protein
C. testosteroni DF1	fig|285.24.peg.784	contig117	5489	5181	-	hypothetical protein
C. testosteroni DF1	fig|285.24.peg.786	contig118	1057	785	-	Protein YidD
C. testosteroni DF1	fig|285.24.peg.1088	contig146	114	626	+	Copper resistance protein B
C. testosteroni DF1	fig|285.24.peg.1129	contig15	41217	41104	-	hypothetical protein
C. testosteroni DF1	fig|285.24.peg.1231	contig17	298	1674	+	hypothetical protein
C. testosteroni DF1	fig|285.24.peg.1319	contig171	945	820	-	Arsenic efflux pump protein
C. testosteroni DF1	fig|285.24.peg.1428	contig180	648	322	-	outer membrane efflux protein
C. testosteroni DF1	fig|285.24.peg.1433	contig184	565	446	-	hypothetical protein
C. testosteroni DF1	fig|285.24.peg.1434	contig185	565	446	-	hypothetical protein
C. testosteroni DF1	fig|285.24.peg.1904	contig202	398	117	-	Mobile element protein
C. testosteroni DF1	fig|285.24.peg.3012	contig34	50169	50032	-	hypothetical protein
C. testosteroni DF1	fig|285.24.peg.3029	contig35	5533	5652	+	hypothetical protein
C. testosteroni DF1	fig|285.24.peg.3079	contig35	55363	55485	+	hypothetical protein
C. testosteroni DF1	fig|285.24.peg.3156	contig37	12927	13076	+	MG(2+) CHELATASE FAMILY PROTEIN / ComM-related protein
C. testosteroni DF1	fig|285.24.peg.3299	contig39	48767	48210	-	hypothetical protein
C. testosteroni DF1	fig|285.24.peg.3322	contig4	27580	27455	-	hypothetical protein
C. testosteroni DF1	fig|285.24.peg.3464	contig40	121	1272	+	hypothetical protein
C. testosteroni DF1	fig|285.24.peg.3586	contig43	47980	48429	+	FIG01202935: hypothetical protein
C. testosteroni DF1	fig|285.24.peg.3869	contig5	128793	128918	+	hypothetical protein
C. testosteroni DF1	fig|285.24.peg.4174	contig58	18551	18414	-	hypothetical protein
C. testosteroni DF1	fig|285.24.peg.4825	contig8	200	889	+	hypothetical protein
C. testosteroni DF1	fig|285.24.peg.5029	contig86	10655	9930	-	transcriptional regulator, Crp/Fnr family
C. testosteroni DF1	fig|285.24.peg.5033	contig86	15053	14691	-	Mobile element protein
C. testosteroni DF2	fig|285.26.peg.62	contig1	62256	62137	-	hypothetical protein
C. testosteroni DF2	fig|285.26.peg.479	contig10	139428	139300	-	hypothetical protein
C. testosteroni DF2	fig|285.26.peg.493	contig100	313	444	+	hypothetical protein
C. testosteroni DF2	fig|285.26.peg.496	contig100	2795	2986	+	hypothetical protein
C. testosteroni DF2	fig|285.26.peg.512	contig107	2235	2597	+	Arsenical resistance operon repressor
C. testosteroni DF2	fig|285.26.peg.634	contig112	1787	1635	-	hypothetical protein
C. testosteroni DF2	fig|285.26.peg.640	contig117	972	586	-	hypothetical protein
C. testosteroni DF2	fig|285.26.peg.760	contig122	246	94	-	hypothetical protein
C. testosteroni DF2	fig|285.26.peg.777	contig13	10910	10413	-	hypothetical protein
C. testosteroni DF2	fig|285.26.peg.907	contig135	32	187	+	Uncharacterized protein UPF0065
C. testosteroni DF2	fig|285.26.peg.987	contig14	84207	84350	+	hypothetical protein
C. testosteroni DF2	fig|285.26.peg.1133	contig153	91	585	+	Lead, cadmium, zinc and mercury transporting ATPase (EC 3.6.3.3) (EC 3.6.3.5); Copper-translocating P-type ATPase (EC 3.6.3.4)
C. testosteroni DF2	fig|285.26.peg.1134	contig155	18	290	+	Mobile element protein
C. testosteroni DF2	fig|285.26.peg.1185	contig16	52659	52540	-	hypothetical protein
C. testosteroni DF2	fig|285.26.peg.1352	contig177	128	397	+	Mobile element protein
C. testosteroni DF2	fig|285.26.peg.1566	contig190	302	75	-	Mobile element protein
C. testosteroni DF2	fig|285.26.peg.1661	contig2	89792	88356	-	hypothetical protein
C. testosteroni DF2	fig|285.26.peg.1945	contig22	92895	93038	+	hypothetical protein
C. testosteroni DF2	fig|285.26.peg.1994	contig23	55890	55750	-	hypothetical protein
C. testosteroni DF2	fig|285.26.peg.3106	contig36	48	239	+	Mobile element protein
C. testosteroni DF2	fig|285.26.peg.3124	contig36	18150	18329	+	hypothetical protein
C. testosteroni DF2	fig|285.26.peg.3146	contig36	41776	41633	-	hypothetical protein
C. testosteroni DF2	fig|285.26.peg.3410	contig4	134430	134251	-	hypothetical protein
C. testosteroni DF2	fig|285.26.peg.3606	contig40	30171	30323	+	hypothetical protein
C. testosteroni DF2	fig|285.26.peg.3622	contig41	3973	4185	+	hypothetical protein
C. testosteroni DF2	fig|285.26.peg.3621	contig41	4080	3802	-	Lead, cadmium, zinc and mercury transporting ATPase (EC 3.6.3.3) (EC 3.6.3.5); Copper-translocating P-type ATPase (EC 3.6.3.4)
C. testosteroni DF2	fig|285.26.peg.4201	contig53	5927	6064	+	hypothetical protein
C. testosteroni DF2	fig|285.26.peg.4202	contig53	9087	9284	+	hypothetical protein
C. testosteroni DF2	fig|285.26.peg.4211	contig53	15533	15670	+	hypothetical protein
C. testosteroni DF2	fig|285.26.peg.4270	contig56	18855	18628	-	Mobile element protein
C. testosteroni DF2	fig|285.26.peg.4838	contig72	4657	4812	+	hypothetical protein
C. testosteroni DF2	fig|285.26.peg.5271	contig93	3782	4507	+	acyltransferase family protein, fusion
C. testosteroni DS1	fig|285.25.peg.432	contig10	1811	1143	-	hypothetical protein
C. testosteroni DS1	fig|285.25.peg.433	contig10	1976	1812	-	hypothetical protein
C. testosteroni DS1	fig|285.25.peg.434	contig10	5257	2102	-	hypothetical protein
C. testosteroni DS1	fig|285.25.peg.444	contig10	14690	14208	-	hypothetical protein
C. testosteroni DS1	fig|285.25.peg.454	contig10	33851	33201	-	hypothetical protein
C. testosteroni DS1	fig|285.25.peg.459	contig10	36431	35649	-	hypothetical protein
C. testosteroni DS1	fig|285.25.peg.460	contig10	37353	36424	-	hypothetical protein
C. testosteroni DS1	fig|285.25.peg.465	contig10	39626	39498	-	hypothetical protein
C. testosteroni DS1	fig|285.25.peg.466	contig10	39954	40211	+	putative phage repressor
C. testosteroni DS1	fig|285.25.peg.467	contig10	40749	41843	+	hypothetical protein
C. testosteroni DS1	fig|285.25.peg.471	contig10	44665	44898	+	hypothetical protein
C. testosteroni DS1	fig|285.25.peg.470	contig10	44685	44533	-	hypothetical protein
C. testosteroni DS1	fig|285.25.peg.472	contig10	44891	45109	+	hypothetical protein
C. testosteroni DS1	fig|285.25.peg.474	contig10	45422	45841	+	hypothetical protein
C. testosteroni DS1	fig|285.25.peg.475	contig10	45923	46777	+	COG5532: Uncharacterized conserved protein
C. testosteroni DS1	fig|285.25.peg.476	contig10	46864	47457	+	hypothetical protein
C. testosteroni DS1	fig|285.25.peg.479	contig10	51310	51693	+	hypothetical protein
C. testosteroni DS1	fig|285.25.peg.483	contig10	53742	54152	+	hypothetical protein
C. testosteroni DS1	fig|285.25.peg.484	contig10	54155	54727	+	hypothetical protein
C. testosteroni DS1	fig|285.25.peg.485	contig10	54804	55025	+	hypothetical protein
C. testosteroni DS1	fig|285.25.peg.486	contig10	56212	55019	-	Integrase
C. testosteroni DS1	fig|285.25.peg.502	contig10	72984	72865	-	hypothetical protein
C. testosteroni DS1	fig|285.25.peg.556	contig10	126769	126984	+	putative cation antiporter
C. testosteroni DS1	fig|285.25.peg.557	contig10	127110	127499	+	Orf21; putative lipoprotein
C. testosteroni DS1	fig|285.25.peg.558	contig10	127500	128027	+	RNA polymerase sigma-54 factor RpoN
C. testosteroni DS1	fig|285.25.peg.559	contig10	128024	128827	+	Transmembrane regulator protein PrtR
C. testosteroni DS1	fig|285.25.peg.560	contig10	129374	128850	-	(Y14336) putative extracellular protein containing predicted 35aa signal peptide
C. testosteroni DS1	fig|285.25.peg.561	contig10	129647	129997	+	hypothetical protein
C. testosteroni DS1	fig|285.25.peg.562	contig10	130712	130032	-	Probable transmembrane protein
C. testosteroni DS1	fig|285.25.peg.564	contig10	132968	133099	+	hypothetical protein
C. testosteroni DS1	fig|285.25.peg.571	contig103	542	1006	+	Ortho-halobenzoate 1,2-dioxygenase beta-ISP protein OhbA
C. testosteroni DS1	fig|285.25.peg.619	contig11	36924	37037	+	hypothetical protein
C. testosteroni DS1	fig|285.25.peg.718	contig12	10568	10029	-	hypothetical protein
C. testosteroni DS1	fig|285.25.peg.849	contig124	102	701	+	putative exported protein
C. testosteroni DS1	fig|285.25.peg.993	contig148	91	396	+	hypothetical protein
C. testosteroni DS1	fig|285.25.peg.994	contig15	169	309	+	hypothetical protein
C. testosteroni DS1	fig|285.25.peg.1187	contig17	3710	3862	+	Mobile element protein
C. testosteroni DS1	fig|285.25.peg.1188	contig17	3880	5727	+	hypothetical protein
C. testosteroni DS1	fig|285.25.peg.1189	contig17	7139	8296	+	Cell division protein FtsH (EC 3.4.24.-)
C. testosteroni DS1	fig|285.25.peg.1190	contig17	8268	10517	+	putative serine protease
C. testosteroni DS1	fig|285.25.peg.1191	contig17	12386	10776	-	FIGfam110555
C. testosteroni DS1	fig|285.25.peg.1192	contig17	13680	12370	-	hypothetical protein
C. testosteroni DS1	fig|285.25.peg.1193	contig17	16154	14226	-	transposase
C. testosteroni DS1	fig|285.25.peg.2012	contig21	100087	100329	+	Invertase/recombinase protein
C. testosteroni DS1	fig|285.25.peg.2013	contig21	101315	101061	-	hypothetical protein
C. testosteroni DS1	fig|285.25.peg.2117	contig23	2634	2786	+	hypothetical protein
C. testosteroni DS1	fig|285.25.peg.2296	contig25	2129	1995	-	hypothetical protein
C. testosteroni DS1	fig|285.25.peg.2300	contig25	8196	8312	+	hypothetical protein
C. testosteroni DS1	fig|285.25.peg.2302	contig25	9074	9658	+	hypothetical protein
C. testosteroni DS1	fig|285.25.peg.2303	contig25	9887	10057	+	hypothetical protein
C. testosteroni DS1	fig|285.25.peg.2304	contig25	10730	10891	+	hypothetical protein
C. testosteroni DS1	fig|285.25.peg.2305	contig25	11614	13668	+	hypothetical protein
C. testosteroni DS1	fig|285.25.peg.2308	contig25	17302	17066	-	hypothetical protein
C. testosteroni DS1	fig|285.25.peg.2309	contig25	17582	17719	+	hypothetical protein
C. testosteroni DS1	fig|285.25.peg.2311	contig25	20534	20262	-	hypothetical protein
C. testosteroni DS1	fig|285.25.peg.2313	contig25	21387	21680	+	hypothetical protein
C. testosteroni DS1	fig|285.25.peg.2334	contig25	46353	47189	+	hypothetical protein
C. testosteroni DS1	fig|285.25.peg.2335	contig25	47505	47392	-	hypothetical protein
C. testosteroni DS1	fig|285.25.peg.2341	contig25	56320	57384	+	Putative cytoplasmic protein
C. testosteroni DS1	fig|285.25.peg.2343	contig25	59467	58745	-	Arsenic resistance protein ArsH
C. testosteroni DS1	fig|285.25.peg.2344	contig25	59882	59460	-	Arsenate reductase (EC 1.20.4.1)
C. testosteroni DS1	fig|285.25.peg.2346	contig25	60967	61134	+	hypothetical protein
C. testosteroni DS1	fig|285.25.peg.2347	contig25	62289	61675	-	Cointegrate resolution protein T
C. testosteroni DS1	fig|285.25.peg.2350	contig25	65600	66154	+	Transcriptional regulator, TetR family
C. testosteroni DS1	fig|285.25.peg.2351	contig25	66204	67187	+	Alcohol dehydrogenase (EC 1.1.1.1)
C. testosteroni DS1	fig|285.25.peg.2352	contig25	67260	67817	+	Uncharacterized conserved protein
C. testosteroni DS1	fig|285.25.peg.2353	contig25	68399	68112	-	Aerobic cobaltochelatase CobS subunit (EC 6.6.1.2)
C. testosteroni DS1	fig|285.25.peg.2354	contig25	69162	68512	-	Hydrolase, alpha/beta fold family
C. testosteroni DS1	fig|285.25.peg.2355	contig25	69608	69384	-	hypothetical protein
C. testosteroni DS1	fig|285.25.peg.2356	contig25	71120	70440	-	Dihydrolipoamide acetyltransferase component (E2) of acetoin dehydrogenase complex (EC 2.3.1.-)
C. testosteroni DS1	fig|285.25.peg.2357	contig25	71347	71117	-	hypothetical protein
C. testosteroni DS1	fig|285.25.peg.2358	contig25	72422	71403	-	Acetoin dehydrogenase E1 component beta-subunit (EC 1.2.4.-)
C. testosteroni DS1	fig|285.25.peg.2359	contig25	73420	72434	-	Acetoin dehydrogenase E1 component alpha-subunit (EC 1.2.4.-)
C. testosteroni DS1	fig|285.25.peg.2360	contig25	75605	73839	-	Transcriptional activator of acetoin dehydrogenase operon AcoR
C. testosteroni DS1	fig|285.25.peg.2361	contig25	76316	76110	-	Bifunctional protein: zinc-containing alcohol dehydrogenase; quinone oxidoreductase ( NADPH:quinone reductase) (EC 1.1.1.-); Similar to arginate lyase
C. testosteroni DS1	fig|285.25.peg.2362	contig25	76483	77118	+	COG0398: uncharacterized membrane protein / PF00070 family, FAD-dependent NAD(P)-disulphide oxidoreductase
C. testosteroni DS1	fig|285.25.peg.2363	contig25	77755	77315	-	3-carboxy-cis,cis-muconate cycloisomerase (EC 5.5.1.2)
C. testosteroni DS1	fig|285.25.peg.2364	contig25	77879	78610	+	Transcriptional regulator, GntR family
C. testosteroni DS1	fig|285.25.peg.2365	contig25	79444	78683	-	Ser/Thr protein phosphatase family protein
C. testosteroni DS1	fig|285.25.peg.2366	contig25	79597	80316	+	RNA polymerase ECF-type sigma factor
C. testosteroni DS1	fig|285.25.peg.2367	contig25	80466	81059	+	putative exported protein
C. testosteroni DS1	fig|285.25.peg.2368	contig25	81056	81466	+	Cytochrome c2
C. testosteroni DS1	fig|285.25.peg.2370	contig25	84282	84716	+	putative transcriptional regulator, MerR family
C. testosteroni DS1	fig|285.25.peg.2371	contig25	85826	85401	-	Mercuric resistance operon regulatory protein
C. testosteroni DS1	fig|285.25.peg.2372	contig25	86032	86247	+	Mercuric transport protein, MerT
C. testosteroni DS1	fig|285.25.peg.2375	contig25	89094	89360	+	hypothetical protein
C. testosteroni DS1	fig|285.25.peg.2376	contig25	90128	89628	-	PUTATIVE SIGNAL PEPTIDE PROTEIN
C. testosteroni DS1	fig|285.25.peg.2377	contig25	91429	90128	-	conserved hypothetical signal peptide protein
C. testosteroni DS1	fig|285.25.peg.2378	contig25	91923	91474	-	putative lipoprotein transmembrane
C. testosteroni DS1	fig|285.25.peg.2548	contig28	17225	17106	-	hypothetical protein
C. testosteroni DS1	fig|285.25.peg.2611	contig29	18754	18897	+	hypothetical protein
C. testosteroni DS1	fig|285.25.peg.2614	contig29	22224	22433	+	hypothetical protein
C. testosteroni DS1	fig|285.25.peg.2620	contig29	28722	30062	+	hypothetical protein
C. testosteroni DS1	fig|285.25.peg.2622	contig29	31048	32904	+	ATP-dependent DNA helicase UvrD/PcrA
C. testosteroni DS1	fig|285.25.peg.2623	contig29	34175	32976	-	hypothetical protein
C. testosteroni DS1	fig|285.25.peg.2624	contig29	34365	36329	+	hypothetical protein
C. testosteroni DS1	fig|285.25.peg.2625	contig29	36341	38245	+	hypothetical protein
C. testosteroni DS1	fig|285.25.peg.2626	contig29	39105	39437	+	hypothetical protein
C. testosteroni DS1	fig|285.25.peg.2627	contig29	39838	39984	+	hypothetical protein
C. testosteroni DS1	fig|285.25.peg.2628	contig29	40648	41733	+	ATPase associated with various cellular activities, AAA_5
C. testosteroni DS1	fig|285.25.peg.2629	contig29	43108	43281	+	hypothetical protein
C. testosteroni DS1	fig|285.25.peg.2630	contig29	44303	44587	+	hypothetical protein
C. testosteroni DS1	fig|285.25.peg.2631	contig29	45537	47504	+	hypothetical protein
C. testosteroni DS1	fig|285.25.peg.2632	contig29	47530	48723	+	hypothetical protein
C. testosteroni DS1	fig|285.25.peg.2633	contig29	49394	49903	+	hypothetical protein
C. testosteroni DS1	fig|285.25.peg.2634	contig29	51628	54159	+	Type IV secretory pathway VirB4 components-like
C. testosteroni DS1	fig|285.25.peg.2635	contig29	54953	56191	+	hypothetical protein
C. testosteroni DS1	fig|285.25.peg.2636	contig29	56249	57808	+	Cell division protein FtsH (EC 3.4.24.-)
C. testosteroni DS1	fig|285.25.peg.2637	contig29	60322	61596	+	TrbI
C. testosteroni DS1	fig|285.25.peg.2638	contig29	61606	62694	+	hypothetical protein
C. testosteroni DS1	fig|285.25.peg.2639	contig29	63125	64909	+	hypothetical protein
C. testosteroni DS1	fig|285.25.peg.2640	contig29	64906	66180	+	hypothetical protein
C. testosteroni DS1	fig|285.25.peg.2641	contig29	66595	68337	+	HofB
C. testosteroni DS1	fig|285.25.peg.2642	contig29	69278	69394	+	hypothetical protein
C. testosteroni DS1	fig|285.25.peg.2643	contig29	70092	71870	+	hypothetical protein
C. testosteroni DS1	fig|285.25.peg.2645	contig29	74989	76194	+	hypothetical protein
C. testosteroni DS1	fig|285.25.peg.2646	contig29	76589	76741	+	hypothetical protein
C. testosteroni DS1	fig|285.25.peg.2647	contig29	77046	76804	-	hypothetical protein
C. testosteroni DS1	fig|285.25.peg.2648	contig3	331	32	-	hypothetical protein
C. testosteroni DS1	fig|285.25.peg.2968	contig31	59917	59594	-	DNA recombination-dependent growth factor C
C. testosteroni DS1	fig|285.25.peg.3173	contig37	1256	1137	-	hypothetical protein
C. testosteroni DS1	fig|285.25.peg.3335	contig4	773	892	+	hypothetical protein
C. testosteroni DS1	fig|285.25.peg.3336	contig4	889	1059	+	hypothetical protein
C. testosteroni DS1	fig|285.25.peg.3337	contig4	1087	1542	+	Mercuric resistance operon regulatory protein
C. testosteroni DS1	fig|285.25.peg.3338	contig4	1539	2012	+	conserved hypothetical protein
C. testosteroni DS1	fig|285.25.peg.3339	contig4	2149	3462	+	Heavy metal RND efflux outer membrane protein, CzcC family
C. testosteroni DS1	fig|285.25.peg.3340	contig4	3483	5153	+	Cobalt/zinc/cadmium efflux RND transporter, membrane fusion protein, CzcB family
C. testosteroni DS1	fig|285.25.peg.3342	contig4	8399	8821	+	Probable Co/Zn/Cd efflux system membrane fusion protein
C. testosteroni DS1	fig|285.25.peg.3343	contig4	9106	9435	+	nitrogen regulatory protein P-II (GlnB, GlnK)
C. testosteroni DS1	fig|285.25.peg.3344	contig4	9476	9730	+	hypothetical protein
C. testosteroni DS1	fig|285.25.peg.3345	contig4	10018	10830	+	lipoprotein, putative
C. testosteroni DS1	fig|285.25.peg.3346	contig4	10823	10954	+	hypothetical protein
C. testosteroni DS1	fig|285.25.peg.3347	contig4	11061	11234	+	hypothetical protein
C. testosteroni DS1	fig|285.25.peg.3348	contig4	11234	11383	+	Integrase, catalytic region
C. testosteroni DS1	fig|285.25.peg.3349	contig4	11538	11380	-	FIG00465627: hypothetical protein
C. testosteroni DS1	fig|285.25.peg.3350	contig4	11707	11582	-	hypothetical protein
C. testosteroni DS1	fig|285.25.peg.3355	contig4	14704	15021	+	Mobile element protein
C. testosteroni DS1	fig|285.25.peg.3356	contig4	15215	15760	+	multicopper oxidase, type 3
C. testosteroni DS1	fig|285.25.peg.3357	contig4	16287	15928	-	hypothetical protein
C. testosteroni DS1	fig|285.25.peg.3358	contig4	16959	16420	-	hypothetical protein
C. testosteroni DS1	fig|285.25.peg.3359	contig4	17340	17134	-	hypothetical protein
C. testosteroni DS1	fig|285.25.peg.3361	contig4	19706	19867	+	hypothetical protein
C. testosteroni DS1	fig|285.25.peg.3362	contig4	20163	19831	-	Cu(I)-responsive transcriptional regulator
C. testosteroni DS1	fig|285.25.peg.3363	contig4	21299	20898	-	Heavy metal resistance transcriptional regulator HmrR
C. testosteroni DS1	fig|285.25.peg.3364	contig4	21593	21853	+	Heavy metal transport/detoxification protein
C. testosteroni DS1	fig|285.25.peg.3365	contig4	21894	22112	+	Mobile element protein
C. testosteroni DS1	fig|285.25.peg.3366	contig4	22548	22721	+	Mobile element protein
C. testosteroni DS1	fig|285.25.peg.3379	contig4	32087	32224	+	hypothetical protein
C. testosteroni DS1	fig|285.25.peg.3383	contig4	36611	36219	-	FIG01198175: hypothetical protein
C. testosteroni DS1	fig|285.25.peg.3386	contig4	39384	39509	+	hypothetical protein
C. testosteroni DS1	fig|285.25.peg.3663	contig42	7089	6289	-	Mobile element protein
C. testosteroni DS1	fig|285.25.peg.3664	contig42	7646	7128	-	Mobile element protein
C. testosteroni DS1	fig|285.25.peg.3665	contig42	8091	8213	+	Mobile element protein
C. testosteroni DS1	fig|285.25.peg.3666	contig42	8220	8357	+	Mobile element protein
C. testosteroni DS1	fig|285.25.peg.3667	contig42	8897	8409	-	Acyl dehydratase
C. testosteroni DS1	fig|285.25.peg.3668	contig42	9882	8890	-	putative exported protein
C. testosteroni DS1	fig|285.25.peg.3670	contig42	11064	12212	+	Butyryl-CoA dehydrogenase (EC 1.3.99.2)
C. testosteroni DS1	fig|285.25.peg.3671	contig42	12225	13763	+	Long-chain-fatty-acid--CoA ligase (EC 6.2.1.3)
C. testosteroni DS1	fig|285.25.peg.3672	contig42	13773	14516	+	transcriptional regulator, IclR family
C. testosteroni DS1	fig|285.25.peg.3673	contig42	15149	15742	+	hypothetical protein
C. testosteroni DS1	fig|285.25.peg.3674	contig42	15739	16773	+	hypothetical protein
C. testosteroni DS1	fig|285.25.peg.3678	contig42	19965	20429	+	Ortho-halobenzoate 1,2-dioxygenase beta-ISP protein OhbA
C. testosteroni DS1	fig|285.25.peg.3679	contig42	20438	21376	+	4-hydroxythreonine-4-phosphate dehydrogenase (EC 1.1.1.262)
C. testosteroni DS1	fig|285.25.peg.3680	contig42	21383	22402	+	2-polyprenylphenol hydroxylase and related flavodoxin oxidoreductases / CDP-6-deoxy-delta-3,4-glucoseen reductase-like
C. testosteroni DS1	fig|285.25.peg.3681	contig42	23037	22807	-	hypothetical protein
C. testosteroni DS1	fig|285.25.peg.3682	contig42	25194	24232	-	Mobile element protein
C. testosteroni DS1	fig|285.25.peg.3683	contig42	25813	25154	-	Mobile element protein
C. testosteroni DS1	fig|285.25.peg.3684	contig42	26181	25831	-	Mobile element protein
C. testosteroni DS1	fig|285.25.peg.3685	contig42	26282	26157	-	hypothetical protein
C. testosteroni DS1	fig|285.25.peg.3687	contig42	27239	27355	+	hypothetical protein
C. testosteroni DS1	fig|285.25.peg.3688	contig42	28053	27643	-	putative exported protein
C. testosteroni DS1	fig|285.25.peg.3691	contig42	33580	33717	+	hypothetical protein
C. testosteroni DS1	fig|285.25.peg.3693	contig42	34814	34173	-	Maleylacetoacetate isomerase (EC 5.2.1.2) @ Glutathione S-transferase, zeta (EC 2.5.1.18)
C. testosteroni DS1	fig|285.25.peg.3694	contig42	35515	34811	-	Fumarylacetoacetate hydrolase family protein
C. testosteroni DS1	fig|285.25.peg.3706	contig42	46231	45893	-	transcriptional regulatory protein
C. testosteroni DS1	fig|285.25.peg.3707	contig42	46289	46483	+	hypothetical protein
C. testosteroni DS1	fig|285.25.peg.3833	contig46	2707	3033	+	hypothetical protein
C. testosteroni DS1	fig|285.25.peg.3832	contig46	2715	2587	-	hypothetical protein
C. testosteroni DS1	fig|285.25.peg.3834	contig46	3198	3028	-	hypothetical protein
C. testosteroni DS1	fig|285.25.peg.3835	contig46	3433	3230	-	hypothetical protein
C. testosteroni DS1	fig|285.25.peg.3836	contig46	3591	3430	-	hypothetical protein
C. testosteroni DS1	fig|285.25.peg.3837	contig46	3894	3601	-	hypothetical protein
C. testosteroni DS1	fig|285.25.peg.3838	contig46	4299	3898	-	hypothetical protein
C. testosteroni DS1	fig|285.25.peg.3839	contig46	5001	4309	-	Muramidase (phage lysozyme)( EC:3.2.1.17 )
C. testosteroni DS1	fig|285.25.peg.3840	contig46	5182	4994	-	hypothetical protein
C. testosteroni DS1	fig|285.25.peg.3841	contig46	5713	5195	-	putative tail fiber-related protein
C. testosteroni DS1	fig|285.25.peg.3842	contig46	6270	5710	-	hypothetical protein
C. testosteroni DS1	fig|285.25.peg.3843	contig46	6896	6270	-	hypothetical protein
C. testosteroni DS1	fig|285.25.peg.3844	contig46	7270	6893	-	hypothetical protein
C. testosteroni DS1	fig|285.25.peg.3845	contig46	7560	7273	-	hypothetical protein
C. testosteroni DS1	fig|285.25.peg.3846	contig46	7730	7563	-	hypothetical protein
C. testosteroni DS1	fig|285.25.peg.3847	contig46	8639	7809	-	hypothetical protein
C. testosteroni DS1	fig|285.25.peg.3848	contig46	8802	8650	-	hypothetical protein
C. testosteroni DS1	fig|285.25.peg.3849	contig46	9555	8944	-	hypothetical protein
C. testosteroni DS1	fig|285.25.peg.3850	contig46	10070	9552	-	hypothetical protein
C. testosteroni DS1	fig|285.25.peg.3851	contig46	10601	10395	-	hypothetical protein
C. testosteroni DS1	fig|285.25.peg.3852	contig46	12502	10598	-	Phage replication protein
C. testosteroni DS1	fig|285.25.peg.3853	contig46	12777	12541	-	hypothetical protein
C. testosteroni DS1	fig|285.25.peg.3854	contig46	12858	13100	+	hypothetical protein
C. testosteroni DS1	fig|285.25.peg.3855	contig46	13760	13614	-	hypothetical protein
C. testosteroni DS1	fig|285.25.peg.3859	contig46	19106	20908	+	hypothetical protein
C. testosteroni DS1	fig|285.25.peg.3860	contig46	21031	22149	+	hypothetical protein
C. testosteroni DS1	fig|285.25.peg.3939	contig48	13463	13600	+	hypothetical protein
C. testosteroni DS1	fig|285.25.peg.3995	contig49	35944	35798	-	Cobalt/zinc/cadmium efflux RND transporter, membrane fusion protein, CzcB family
C. testosteroni DS1	fig|285.25.peg.3996	contig49	36497	36243	-	hypothetical protein
C. testosteroni DS1	fig|285.25.peg.3997	contig49	36867	36538	-	nitrogen regulatory protein P-II (GlnB, GlnK)
C. testosteroni DS1	fig|285.25.peg.4058	contig5	72402	72515	+	hypothetical protein
C. testosteroni DS1	fig|285.25.peg.4136	contig5	157379	157522	+	hypothetical protein
C. testosteroni DS1	fig|285.25.peg.4175	contig5	186108	185989	-	hypothetical protein
C. testosteroni DS1	fig|285.25.peg.4191	contig5	195580	195386	-	hypothetical protein
C. testosteroni DS1	fig|285.25.peg.4248	contig51	26224	25922	-	hypothetical protein
C. testosteroni DS1	fig|285.25.peg.4319	contig55	16081	15350	-	Mobile element protein
C. testosteroni DS1	fig|285.25.peg.4393	contig58	23734	23504	-	Flp pilus assembly protein RcpC/CpaB
C. testosteroni DS1	fig|285.25.peg.4401	contig59	8598	8326	-	hypothetical protein
C. testosteroni DS1	fig|285.25.peg.4605	contig61	79	1188	+	Vibrioferrin ligase/carboxylase protein PvsA
C. testosteroni DS1	fig|285.25.peg.4606	contig61	1185	3005	+	Vibrioferrin amide bond forming protein PvsB @ Siderophore synthetase superfamily, group B
C. testosteroni DS1	fig|285.25.peg.4607	contig61	3002	4177	+	Vibrioferrin membrane-spanning transport protein PvsC
C. testosteroni DS1	fig|285.25.peg.4608	contig61	4206	6041	+	Vibrioferrin amide bond forming protein PvsD @ Siderophore synthetase superfamily, group A
C. testosteroni DS1	fig|285.25.peg.4609	contig61	6038	7270	+	Vibrioferrin decarboxylase protein PvsE
C. testosteroni DS1	fig|285.25.peg.4610	contig61	7257	8021	+	2,4-dihydroxyhept-2-ene-1,7-dioic acid aldolase (EC 4.1.2.-)
C. testosteroni DS1	fig|285.25.peg.4611	contig61	9726	8641	-	Mobile element protein
C. testosteroni DS1	fig|285.25.peg.4612	contig61	9745	10041	+	hypothetical protein
C. testosteroni DS1	fig|285.25.peg.4613	contig61	10834	10244	-	Probable transmembrane protein
C. testosteroni DS1	fig|285.25.peg.4615	contig61	13565	13401	-	hypothetical protein
C. testosteroni DS1	fig|285.25.peg.4636	contig63	582	160	-	Probable Co/Zn/Cd efflux system membrane fusion protein
C. testosteroni DS1	fig|285.25.peg.4637	contig63	994	689	-	hypothetical protein
C. testosteroni DS1	fig|285.25.peg.4638	contig63	1431	1048	-	hypothetical protein
C. testosteroni DS1	fig|285.25.peg.4640	contig63	6255	4585	-	Cobalt/zinc/cadmium efflux RND transporter, membrane fusion protein, CzcB family
C. testosteroni DS1	fig|285.25.peg.4641	contig63	7589	6276	-	Heavy metal RND efflux outer membrane protein, CzcC family
C. testosteroni DS1	fig|285.25.peg.4642	contig63	7968	8114	+	hypothetical protein
C. testosteroni DS1	fig|285.25.peg.4643	contig63	8715	8194	-	Mercuric resistance operon regulatory protein
C. testosteroni DS1	fig|285.25.peg.4644	contig63	9078	8932	-	hypothetical protein
C. testosteroni DS1	fig|285.25.peg.4699	contig66	14793	14614	-	hypothetical protein
C. testosteroni DS1	fig|285.25.peg.4723	contig69	3046	3405	+	hypothetical protein
C. testosteroni DS1	fig|285.25.peg.4724	contig69	3557	3997	+	Heavy metal RND efflux outer membrane protein, CzcC family
C. testosteroni DS1	fig|285.25.peg.4725	contig69	5028	4120	-	putative transcription regulator protein
C. testosteroni DS1	fig|285.25.peg.4726	contig69	6965	5559	-	Type I secretion outer membrane protein, TolC precursor
C. testosteroni DS1	fig|285.25.peg.4727	contig69	7297	6962	-	thioredoxin
C. testosteroni DS1	fig|285.25.peg.4728	contig69	7605	7396	-	hypothetical protein
C. testosteroni DS1	fig|285.25.peg.4730	contig69	12010	10943	-	hypothetical protein
C. testosteroni DS1	fig|285.25.peg.4731	contig69	12177	12536	+	regulatory protein, ArsR
C. testosteroni DS1	fig|285.25.peg.4912	contig71	11251	10835	-	Phage tail length tape-measure protein 1
C. testosteroni DS1	fig|285.25.peg.4943	contig76	208	843	+	Transcriptional regulator, LysR family
C. testosteroni DS1	fig|285.25.peg.4944	contig76	2251	1265	-	Nucleoside-diphosphate-sugar epimerases
C. testosteroni DS1	fig|285.25.peg.4945	contig76	2413	3213	+	Transcriptional regulator, GntR family
C. testosteroni DS1	fig|285.25.peg.4946	contig76	3222	4490	+	FIG00641944: hypothetical protein
C. testosteroni DS1	fig|285.25.peg.4947	contig76	4487	5125	+	Ribulose-5-phosphate 4-epimerase and related epimerases and aldolases
C. testosteroni DS1	fig|285.25.peg.4948	contig76	5147	5923	+	Hydroxypyruvate isomerase (EC 5.3.1.22)
C. testosteroni DS1	fig|285.25.peg.4949	contig76	6052	7035	+	TRAP-type transport system, periplasmic component, predicted N-acetylneuraminate-binding protein
C. testosteroni DS1	fig|285.25.peg.4950	contig76	7206	7634	+	Tripartite ATP-independent periplasmic transporter, DctQ component
C. testosteroni DS1	fig|285.25.peg.4951	contig76	7667	8932	+	TRAP-type C4-dicarboxylate transport system, large permease component
C. testosteroni DS1	fig|285.25.peg.4957	contig77	6872	7042	+	hypothetical protein
C. testosteroni DS1	fig|285.25.peg.4958	contig77	8610	8431	-	hypothetical protein
C. testosteroni DS1	fig|285.25.peg.5049	contig8	76382	76513	+	hypothetical protein
C. testosteroni DS1	fig|285.25.peg.5151	contig82	3650	3871	+	hypothetical protein
C. testosteroni DS1	fig|285.25.peg.5163	contig84	485	1678	+	hypothetical protein
C. testosteroni DS1	fig|285.25.peg.5162	contig84	502	20	-	hypothetical protein
C. testosteroni DS1	fig|285.25.peg.5164	contig84	2021	1743	-	hypothetical protein
C. testosteroni DS1	fig|285.25.peg.5165	contig84	2177	2542	+	hypothetical protein
C. testosteroni DS1	fig|285.25.peg.5166	contig84	2801	2974	+	hypothetical protein
C. testosteroni DS1	fig|285.25.peg.5167	contig84	3321	3626	+	Heavy metal transport/detoxification protein
C. testosteroni DS1	fig|285.25.peg.5168	contig84	3632	3901	+	hypothetical protein
C. testosteroni DS1	fig|285.25.peg.5177	contig86	6	665	+	Mobile element protein
C. testosteroni DS1	fig|285.25.peg.5178	contig86	893	1396	+	Excinuclease ABC subunit A
C. testosteroni DS1	fig|285.25.peg.5179	contig86	3572	1620	-	Transcriptional activator of acetoin/glycerol metabolism
C. testosteroni DS1	fig|285.25.peg.5180	contig86	3861	3592	-	hypothetical protein
C. testosteroni DS1	fig|285.25.peg.5181	contig86	3886	5409	+	Aldehyde dehydrogenase (EC 1.2.1.3)
C. testosteroni DS1	fig|285.25.peg.5182	contig86	5592	5984	+	hypothetical protein
C. testosteroni DS1	fig|285.25.peg.5183	contig86	6656	6042	-	Methyl-accepting chemotaxis protein I (serine chemoreceptor protein)
C. testosteroni DS1	fig|285.25.peg.5194	contig89	263	3151	+	Superfamily II DNA/RNA helicases, SNF2 family
C. testosteroni DS1	fig|285.25.peg.5195	contig89	5205	4972	-	hypothetical protein
C. testosteroni DS1	fig|285.25.peg.5376	contig91	939	79	-	Cyn operon transcriptional activator
C. testosteroni DS1	fig|285.25.peg.5377	contig91	1084	1746	+	Carbonic anhydrase (EC 4.2.1.1)
C. testosteroni DS1	fig|285.25.peg.5378	contig91	1743	2249	+	Cyanate hydratase (EC 4.2.1.104)
C. testosteroni DS1	fig|285.25.peg.5379	contig91	2416	3213	+	major facilitator superfamily MFS_1
C. testosteroni DS1	fig|285.25.peg.5380	contig91	3968	3321	-	putative transposase
C. testosteroni DS1	fig|285.25.peg.5381	contig93	304	1182	+	hypothetical protein
C. testosteroni DS1	fig|285.25.peg.5385	contig95	534	295	-	Pyridoxamine 5'-phosphate oxidase (EC 1.4.3.5)
C. testosteroni JC12	fig|285.11.peg.2366	contig23	60952	60821	-	hypothetical protein
C. testosteroni JC12	fig|285.11.peg.2655	contig29	53629	53444	-	putative exported protein
C. testosteroni JC12	fig|285.11.peg.3301	contig35	17733	18017	+	Branched-chain amino acid transport ATP-binding protein LivF (TC 3.A.1.4.1)
C. testosteroni JC12	fig|285.11.peg.3407	contig38	2	232	+	Arsenic resistance protein ArsH
C. testosteroni JC12	fig|285.11.peg.4542	contig79	642	526	-	putative exported protein
C. testosteroni JC13	fig|285.27.peg.1970	contig23	54584	54360	-	hypothetical protein
C. testosteroni JC13	fig|285.27.peg.2161	contig28	57556	57425	-	Transport ATP-binding protein CydC
C. testosteroni JC13	fig|285.27.peg.3489	contig4	404980	405195	+	hypothetical protein
C. testosteroni JC13	fig|285.27.peg.3622	contig46	11872	11759	-	Aerotaxis sensor receptor protein
C. testosteroni JC13	fig|285.27.peg.4489	contig77	587	297	-	hypothetical protein
C. testosteroni JC8	fig|285.9.peg.1249	contig15	9	278	+	3-isopropylmalate dehydratase small subunit (EC 4.2.1.33)
C. testosteroni JC8	fig|285.9.peg.2649	contig25	48072	48188	+	hypothetical protein
C. testosteroni JC8	fig|285.9.peg.3365	contig30	58106	57852	-	RNA polymerase, sigma-24 subunit, ECF subfamily
C. testosteroni JC8	fig|285.9.peg.4195	contig57	34436	34290	-	FIG00953527: hypothetical protein
C. testosteroni JC8	fig|285.9.peg.4491	contig67	12400	12095	-	Arsenic resistance protein ArsH
C. testosteroni JC8	fig|285.9.peg.4580	contig7	77345	76275	-	hypothetical protein
C. testosteroni JC8	fig|285.9.peg.4605	contig8	31	390	+	Leucine-, isoleucine-, valine-, threonine-, and alanine-binding protein
C. testosteroni JC9	fig|285.10.peg.722	contig10	146583	146461	-	hypothetical protein
C. testosteroni JC9	fig|285.10.peg.999	contig12	120946	120812	-	hypothetical protein
C. testosteroni JC9	fig|285.10.peg.3095	contig32	6222	6338	+	hypothetical protein
C. testosteroni JC9	fig|285.10.peg.3096	contig32	6302	6535	+	hypothetical protein
C. testosteroni JC9	fig|285.10.peg.3781	contig43	2301	2414	+	hypothetical protein
C. testosteroni JL14	fig|285.15.peg.128	contig1	137014	136109	-	Alpha-L-Rha alpha-1,3-L-rhamnosyltransferase (EC 2.4.1.-)
C. testosteroni JL14	fig|285.15.peg.129	contig1	139176	137932	-	ORF_8; potential multiple membrane spanning domains.
C. testosteroni JL14	fig|285.15.peg.287	contig1	306718	306924	+	hypothetical protein
C. testosteroni JL14	fig|285.15.peg.424	contig1	447085	447207	+	hypothetical protein
C. testosteroni JL14	fig|285.15.peg.509	contig10	21759	21872	+	hypothetical protein
C. testosteroni JL14	fig|285.15.peg.666	contig100	6	131	+	hypothetical protein
C. testosteroni JL14	fig|285.15.peg.667	contig100	2077	407	-	hypothetical protein
C. testosteroni JL14	fig|285.15.peg.668	contig100	2349	2116	-	hypothetical protein
C. testosteroni JL14	fig|285.15.peg.669	contig100	3780	3412	-	mobilisation
C. testosteroni JL14	fig|285.15.peg.670	contig100	4802	5287	+	hypothetical protein
C. testosteroni JL14	fig|285.15.peg.671	contig101	128	361	+	Transcriptional regulator, IclR family
C. testosteroni JL14	fig|285.15.peg.672	contig101	677	988	+	hypothetical protein
C. testosteroni JL14	fig|285.15.peg.673	contig101	1919	1212	-	Methionine aminopeptidase (EC 3.4.11.18)
C. testosteroni JL14	fig|285.15.peg.674	contig101	2200	2003	-	hypothetical protein
C. testosteroni JL14	fig|285.15.peg.675	contig101	3163	2309	-	NADPH:quinone oxidoreductase 2
C. testosteroni JL14	fig|285.15.peg.676	contig101	3316	3651	+	Redox-sensing transcriptional regulator QorR
C. testosteroni JL14	fig|285.15.peg.677	contig101	4370	4092	-	Putative transposase
C. testosteroni JL14	fig|285.15.peg.678	contig101	4789	4649	-	Mobile element protein
C. testosteroni JL14	fig|285.15.peg.684	contig103	49	255	+	Arsenic efflux pump protein
C. testosteroni JL14	fig|285.15.peg.689	contig104	66	200	+	hypothetical protein
C. testosteroni JL14	fig|285.15.peg.690	contig104	1093	644	-	hypothetical protein
C. testosteroni JL14	fig|285.15.peg.691	contig104	1783	1094	-	hypothetical protein
C. testosteroni JL14	fig|285.15.peg.692	contig104	2087	1917	-	hypothetical protein
C. testosteroni JL14	fig|285.15.peg.693	contig104	3172	2207	-	hypothetical protein
C. testosteroni JL14	fig|285.15.peg.694	contig104	3424	3678	+	hypothetical protein
C. testosteroni JL14	fig|285.15.peg.711	contig11	4567	4809	+	hypothetical protein
C. testosteroni JL14	fig|285.15.peg.712	contig11	5008	4850	-	hypothetical protein
C. testosteroni JL14	fig|285.15.peg.780	contig11	63963	63844	-	hypothetical protein
C. testosteroni JL14	fig|285.15.peg.867	contig11	149722	149000	-	Methyl-accepting chemotaxis protein I (serine chemoreceptor protein)
C. testosteroni JL14	fig|285.15.peg.874	contig11	157268	157149	-	hypothetical protein
C. testosteroni JL14	fig|285.15.peg.878	contig110	558	773	+	hypothetical protein
C. testosteroni JL14	fig|285.15.peg.879	contig110	1153	1701	+	Resolvase
C. testosteroni JL14	fig|285.15.peg.881	contig112	12	140	+	hypothetical protein
C. testosteroni JL14	fig|285.15.peg.886	contig112	2299	2439	+	hypothetical protein
C. testosteroni JL14	fig|285.15.peg.887	contig113	91	321	+	hypothetical protein
C. testosteroni JL14	fig|285.15.peg.888	contig113	850	963	+	hypothetical protein
C. testosteroni JL14	fig|285.15.peg.889	contig113	2336	1584	-	Conjugative transfer protein TrbJ
C. testosteroni JL14	fig|285.15.peg.898	contig117	1908	1789	-	hypothetical protein
C. testosteroni JL14	fig|285.15.peg.902	contig119	9	479	+	Mobile element protein
C. testosteroni JL14	fig|285.15.peg.916	contig12	16205	16444	+	hypothetical protein
C. testosteroni JL14	fig|285.15.peg.1009	contig120	10	456	+	Conjugative transfer protein TrbI
C. testosteroni JL14	fig|285.15.peg.1010	contig120	1863	1072	-	integral membrane protein with kinase activity
C. testosteroni JL14	fig|285.15.peg.1011	contig121	5	1177	+	Type IV secretory pathway VirD4 components-like protein
C. testosteroni JL14	fig|285.15.peg.1012	contig121	1639	1770	+	hypothetical protein
C. testosteroni JL14	fig|285.15.peg.1013	contig121	1892	1767	-	hypothetical protein
C. testosteroni JL14	fig|285.15.peg.1075	contig134	364	612	+	hypothetical protein
C. testosteroni JL14	fig|285.15.peg.1076	contig136	23	238	+	hypothetical protein
C. testosteroni JL14	fig|285.15.peg.1078	contig14	1385	3448	+	hypothetical protein
C. testosteroni JL14	fig|285.15.peg.1136	contig14	70510	70656	+	putative exported protein
C. testosteroni JL14	fig|285.15.peg.1206	contig140	575	447	-	hypothetical protein
C. testosteroni JL14	fig|285.15.peg.1208	contig143	262	17	-	FIG036446: hypothetical protein
C. testosteroni JL14	fig|285.15.peg.1209	contig147	417	235	-	hypothetical protein
C. testosteroni JL14	fig|285.15.peg.1263	contig15	51584	52648	+	Integrase
C. testosteroni JL14	fig|285.15.peg.1264	contig15	53178	53426	+	hypothetical protein
C. testosteroni JL14	fig|285.15.peg.1265	contig15	53634	53828	+	hypothetical protein
C. testosteroni JL14	fig|285.15.peg.1266	contig15	53828	54676	+	putative phage-related protein
C. testosteroni JL14	fig|285.15.peg.1269	contig15	55451	55786	+	hypothetical protein
C. testosteroni JL14	fig|285.15.peg.1270	contig15	55783	56124	+	hypothetical protein
C. testosteroni JL14	fig|285.15.peg.1272	contig15	56324	56656	+	hypothetical protein
C. testosteroni JL14	fig|285.15.peg.1273	contig15	56659	57093	+	hypothetical protein
C. testosteroni JL14	fig|285.15.peg.1274	contig15	57557	57826	+	hypothetical protein
C. testosteroni JL14	fig|285.15.peg.1275	contig15	57868	58983	+	hypothetical protein
C. testosteroni JL14	fig|285.15.peg.1276	contig15	60090	60677	+	hypothetical protein
C. testosteroni JL14	fig|285.15.peg.1277	contig15	60674	61033	+	hypothetical protein
C. testosteroni JL14	fig|285.15.peg.1318	contig15	108273	108404	+	hypothetical protein
C. testosteroni JL14	fig|285.15.peg.1338	contig15	126550	126428	-	hypothetical protein
C. testosteroni JL14	fig|285.15.peg.1349	contig15	136150	136344	+	transcriptional regulator, LysR family
C. testosteroni JL14	fig|285.15.peg.1350	contig159	204	16	-	transcriptional regulator, AraC family
C. testosteroni JL14	fig|285.15.peg.1416	contig16	75764	75907	+	hypothetical protein
C. testosteroni JL14	fig|285.15.peg.1467	contig166	171	16	-	Mobile element protein
C. testosteroni JL14	fig|285.15.peg.1581	contig18	500	1651	+	hypothetical protein
C. testosteroni JL14	fig|285.15.peg.2002	contig2	349284	349397	+	hypothetical protein
C. testosteroni JL14	fig|285.15.peg.2021	contig2	369305	369463	+	hypothetical protein
C. testosteroni JL14	fig|285.15.peg.2022	contig2	369460	369600	+	hypothetical protein
C. testosteroni JL14	fig|285.15.peg.2023	contig2	369889	371109	+	phage replication protein
C. testosteroni JL14	fig|285.15.peg.2025	contig2	371533	371679	+	hypothetical protein
C. testosteroni JL14	fig|285.15.peg.2028	contig2	372894	373613	+	hypothetical protein
C. testosteroni JL14	fig|285.15.peg.2027	contig2	372920	372165	-	hypothetical protein
C. testosteroni JL14	fig|285.15.peg.2089	contig20	25628	25347	-	hypothetical protein
C. testosteroni JL14	fig|285.15.peg.2090	contig20	25683	27773	+	hypothetical protein
C. testosteroni JL14	fig|285.15.peg.2091	contig20	28004	29767	+	hypothetical protein
C. testosteroni JL14	fig|285.15.peg.2092	contig20	29730	30416	+	hypothetical protein
C. testosteroni JL14	fig|285.15.peg.2093	contig20	30959	30519	-	elements of external origin; phage-related functions and prophages
C. testosteroni JL14	fig|285.15.peg.2094	contig20	32311	30956	-	InterPro IPR001822 COGs COG1961
C. testosteroni JL14	fig|285.15.peg.2095	contig20	32808	32308	-	Putative bacteriophage-related protein
C. testosteroni JL14	fig|285.15.peg.2096	contig20	34422	33541	-	hypothetical protein
C. testosteroni JL14	fig|285.15.peg.2097	contig20	34763	34440	-	Helix-turn-helix motif
C. testosteroni JL14	fig|285.15.peg.2098	contig20	34971	36200	+	hypothetical protein
C. testosteroni JL14	fig|285.15.peg.2099	contig20	36163	37167	+	hypothetical protein
C. testosteroni JL14	fig|285.15.peg.2100	contig20	37351	37563	+	hypothetical protein
C. testosteroni JL14	fig|285.15.peg.2101	contig20	37560	38030	+	hypothetical protein
C. testosteroni JL14	fig|285.15.peg.2102	contig20	38036	38350	+	hypothetical protein
C. testosteroni JL14	fig|285.15.peg.2103	contig20	38347	39222	+	Methyl-accepting chemotaxis protein
C. testosteroni JL14	fig|285.15.peg.2104	contig20	39225	39830	+	hypothetical protein
C. testosteroni JL14	fig|285.15.peg.2105	contig20	39846	41519	+	DNA helicase, phage associated; Type III restriction enzme
C. testosteroni JL14	fig|285.15.peg.2106	contig20	41516	41938	+	hypothetical protein
C. testosteroni JL14	fig|285.15.peg.2107	contig20	41938	42693	+	Bucepa02001210 protein family (probably prophage associated)
C. testosteroni JL14	fig|285.15.peg.2108	contig20	42693	44879	+	DNA primase/helicase, phage-associated
C. testosteroni JL14	fig|285.15.peg.2109	contig20	45212	45655	+	hypothetical protein
C. testosteroni JL14	fig|285.15.peg.2110	contig20	45657	45869	+	hypothetical protein
C. testosteroni JL14	fig|285.15.peg.2111	contig20	45862	46254	+	FIG00807861: hypothetical protein
C. testosteroni JL14	fig|285.15.peg.2112	contig20	46726	48051	+	DNA modification methylase
C. testosteroni JL14	fig|285.15.peg.2113	contig20	48048	49319	+	Adenine-specific methyltransferase (EC 2.1.1.72)
C. testosteroni JL14	fig|285.15.peg.2114	contig20	49651	49283	-	hypothetical protein
C. testosteroni JL14	fig|285.15.peg.2115	contig20	50276	49749	-	hypothetical protein
C. testosteroni JL14	fig|285.15.peg.2116	contig20	50543	50367	-	hypothetical protein
C. testosteroni JL14	fig|285.15.peg.2117	contig20	50650	51177	+	elements of external origin; phage-related functions and prophages
C. testosteroni JL14	fig|285.15.peg.2118	contig20	51177	53150	+	Phage terminase, large subunit
C. testosteroni JL14	fig|285.15.peg.2119	contig20	53168	53374	+	hypothetical protein
C. testosteroni JL14	fig|285.15.peg.2120	contig20	53374	54867	+	Phage portal protein
C. testosteroni JL14	fig|285.15.peg.2121	contig20	54869	56188	+	Head-tail preconnector protein GP5
C. testosteroni JL14	fig|285.15.peg.2122	contig20	56192	56569	+	PROBABLE BACTERIOPHAGE-RELATED PROTEIN
C. testosteroni JL14	fig|285.15.peg.2123	contig20	56585	57586	+	elements of external origin; phage-related functions and prophages
C. testosteroni JL14	fig|285.15.peg.2124	contig20	57586	57870	+	hypothetical protein
C. testosteroni JL14	fig|285.15.peg.2125	contig20	57883	58308	+	PROBABLE SIGNAL PEPTIDE PROTEIN
C. testosteroni JL14	fig|285.15.peg.2127	contig20	58494	59246	+	hypothetical protein
C. testosteroni JL14	fig|285.15.peg.2128	contig20	59256	59645	+	hypothetical protein
C. testosteroni JL14	fig|285.15.peg.2129	contig20	59835	60482	+	hypothetical protein
C. testosteroni JL14	fig|285.15.peg.2130	contig20	60499	63693	+	Phage tail length tape-measure protein 1
C. testosteroni JL14	fig|285.15.peg.2131	contig20	63696	64667	+	hypothetical protein
C. testosteroni JL14	fig|285.15.peg.2132	contig20	64689	65831	+	hypothetical protein
C. testosteroni JL14	fig|285.15.peg.2133	contig20	65832	67514	+	hypothetical protein
C. testosteroni JL14	fig|285.15.peg.2134	contig20	67700	68314	+	hypothetical protein
C. testosteroni JL14	fig|285.15.peg.2135	contig20	68324	68554	+	hypothetical protein
C. testosteroni JL14	fig|285.15.peg.2136	contig20	68551	68766	+	hypothetical protein
C. testosteroni JL14	fig|285.15.peg.2137	contig20	68763	70985	+	hypothetical protein
C. testosteroni JL14	fig|285.15.peg.2138	contig20	70987	71340	+	hypothetical protein
C. testosteroni JL14	fig|285.15.peg.2139	contig20	71405	71704	+	PROBABLE TRANSMEMBRANE PROTEIN
C. testosteroni JL14	fig|285.15.peg.2140	contig20	71701	72177	+	hypothetical protein
C. testosteroni JL14	fig|285.15.peg.2141	contig20	72312	72653	+	macromolecule metabolism; macromolecule degradation; degradation of proteins, peptides, glycopeptides
C. testosteroni JL14	fig|285.15.peg.2142	contig20	73496	72684	-	hypothetical protein
C. testosteroni JL14	fig|285.15.peg.2143	contig20	73500	73637	+	hypothetical protein
C. testosteroni JL14	fig|285.15.peg.2144	contig20	75841	73751	-	putative ATP-dependent protease
C. testosteroni JL14	fig|285.15.peg.2145	contig20	78312	75847	-	hypothetical protein
C. testosteroni JL14	fig|285.15.peg.2146	contig20	79999	78389	-	hypothetical protein
C. testosteroni JL14	fig|285.15.peg.2147	contig20	81811	80003	-	hypothetical protein
C. testosteroni JL14	fig|285.15.peg.2148	contig20	83733	81808	-	Type II restriction enzyme, methylase subunits
C. testosteroni JL14	fig|285.15.peg.2149	contig20	85622	83730	-	putative type II restriction enzyme methylase subunit
C. testosteroni JL14	fig|285.15.peg.2150	contig20	85747	85625	-	hypothetical protein
C. testosteroni JL14	fig|285.15.peg.2151	contig20	89487	85855	-	hypothetical protein
C. testosteroni JL14	fig|285.15.peg.2152	contig20	90091	89516	-	hypothetical protein
C. testosteroni JL14	fig|285.15.peg.2153	contig20	90866	90072	-	hypothetical protein
C. testosteroni JL14	fig|285.15.peg.2154	contig20	91174	90863	-	hypothetical protein
C. testosteroni JL14	fig|285.15.peg.2156	contig20	92498	93958	+	CBSS-498211.3.peg.1514: hypothetical protein
C. testosteroni JL14	fig|285.15.peg.2157	contig20	93975	94652	+	FIG039767: hypothetical protein
C. testosteroni JL14	fig|285.15.peg.2158	contig20	94649	98023	+	FIG007317: hypothetical protein
C. testosteroni JL14	fig|285.15.peg.2159	contig20	98010	99173	+	hypothetical protein
C. testosteroni JL14	fig|285.15.peg.2160	contig20	99502	99705	+	hypothetical protein
C. testosteroni JL14	fig|285.15.peg.2161	contig20	99752	100513	+	hypothetical protein
C. testosteroni JL14	fig|285.15.peg.2254	contig22	776	3403	+	hypothetical protein
C. testosteroni JL14	fig|285.15.peg.2255	contig22	3794	6631	+	hypothetical protein
C. testosteroni JL14	fig|285.15.peg.2256	contig22	6639	6845	+	hypothetical protein
C. testosteroni JL14	fig|285.15.peg.2257	contig22	8282	9604	+	hypothetical protein
C. testosteroni JL14	fig|285.15.peg.2258	contig22	9794	11053	+	hypothetical protein
C. testosteroni JL14	fig|285.15.peg.2263	contig22	17672	17845	+	hypothetical protein
C. testosteroni JL14	fig|285.15.peg.2305	contig22	66285	66425	+	hypothetical protein
C. testosteroni JL14	fig|285.15.peg.2387	contig23	54940	54815	-	hypothetical protein
C. testosteroni JL14	fig|285.15.peg.2418	contig23	87691	87849	+	hypothetical protein
C. testosteroni JL14	fig|285.15.peg.2420	contig23	89140	89253	+	hypothetical protein
C. testosteroni JL14	fig|285.15.peg.2438	contig24	14167	14024	-	hypothetical protein
C. testosteroni JL14	fig|285.15.peg.2439	contig24	17367	15160	-	Glycosyl transferase, group 2 family protein (EC 2.4.-.-)
C. testosteroni JL14	fig|285.15.peg.2440	contig24	23664	17389	-	hypothetical protein
C. testosteroni JL14	fig|285.15.peg.2441	contig24	24958	23681	-	UDP-glucose dehydrogenase (EC 1.1.1.22)
C. testosteroni JL14	fig|285.15.peg.2547	contig25	36939	37094	+	hypothetical protein
C. testosteroni JL14	fig|285.15.peg.2568	contig25	57267	57088	-	hypothetical protein
C. testosteroni JL14	fig|285.15.peg.2582	contig25	72820	72707	-	hypothetical protein
C. testosteroni JL14	fig|285.15.peg.2750	contig28	26627	26752	+	hypothetical protein
C. testosteroni JL14	fig|285.15.peg.2779	contig28	52220	52384	+	hypothetical protein
C. testosteroni JL14	fig|285.15.peg.2808	contig29	5221	6348	+	hypothetical protein
C. testosteroni JL14	fig|285.15.peg.2825	contig29	21544	20420	-	hypothetical protein
C. testosteroni JL14	fig|285.15.peg.2829	contig29	22636	22809	+	hypothetical protein
C. testosteroni JL14	fig|285.15.peg.2834	contig29	26059	24815	-	hypothetical protein
C. testosteroni JL14	fig|285.15.peg.2844	contig29	36342	35158	-	hypothetical protein
C. testosteroni JL14	fig|285.15.peg.2847	contig29	48536	48390	-	hypothetical protein
C. testosteroni JL14	fig|285.15.peg.2848	contig29	50610	48718	-	putative Fe-S oxidoreductase
C. testosteroni JL14	fig|285.15.peg.2854	contig29	54818	55000	+	hypothetical protein
C. testosteroni JL14	fig|285.15.peg.2855	contig29	56911	55169	-	hypothetical protein
C. testosteroni JL14	fig|285.15.peg.2857	contig29	60869	59265	-	putative terminase large subunit protein
C. testosteroni JL14	fig|285.15.peg.2858	contig29	61669	60866	-	Terminase small subunit
C. testosteroni JL14	fig|285.15.peg.2865	contig29	67216	66428	-	putative antirepressor of prophage CP-933N
C. testosteroni JL14	fig|285.15.peg.2871	contig29	70388	70594	+	hypothetical protein
C. testosteroni JL14	fig|285.15.peg.2986	contig3	126306	126169	-	hypothetical protein
C. testosteroni JL14	fig|285.15.peg.2993	contig3	131738	129402	-	hypothetical protein
C. testosteroni JL14	fig|285.15.peg.2997	contig3	135840	136037	+	hypothetical protein
C. testosteroni JL14	fig|285.15.peg.2996	contig3	135841	135386	-	hypothetical protein
C. testosteroni JL14	fig|285.15.peg.3000	contig3	139762	139887	+	hypothetical protein
C. testosteroni JL14	fig|285.15.peg.3006	contig3	142521	142183	-	gp7
C. testosteroni JL14	fig|285.15.peg.3007	contig3	142883	142518	-	hypothetical protein
C. testosteroni JL14	fig|285.15.peg.3008	contig3	144278	142932	-	Phage major capsid protein
C. testosteroni JL14	fig|285.15.peg.3013	contig3	149336	149449	+	hypothetical protein
C. testosteroni JL14	fig|285.15.peg.3014	contig3	149619	149446	-	hypothetical protein
C. testosteroni JL14	fig|285.15.peg.3023	contig3	154962	154498	-	phage protein
C. testosteroni JL14	fig|285.15.peg.3025	contig3	155828	155592	-	hypothetical protein
C. testosteroni JL14	fig|285.15.peg.3027	contig3	158134	158859	+	hypothetical protein
C. testosteroni JL14	fig|285.15.peg.3034	contig3	163017	164345	+	hypothetical protein
C. testosteroni JL14	fig|285.15.peg.3035	contig3	164382	164612	+	hypothetical protein
C. testosteroni JL14	fig|285.15.peg.3036	contig3	164599	164862	+	hypothetical protein
C. testosteroni JL14	fig|285.15.peg.3040	contig3	169548	169676	+	hypothetical protein
C. testosteroni JL14	fig|285.15.peg.3044	contig3	172816	171113	-	hypothetical protein
C. testosteroni JL14	fig|285.15.peg.3050	contig3	181082	178185	-	Phage tail length tape-measure protein 1
C. testosteroni JL14	fig|285.15.peg.3051	contig3	181397	181098	-	hypothetical protein
C. testosteroni JL14	fig|285.15.peg.3052	contig3	181804	181472	-	hypothetical protein
C. testosteroni JL14	fig|285.15.peg.3056	contig3	183779	183342	-	hypothetical protein
C. testosteroni JL14	fig|285.15.peg.3057	contig3	185859	183748	-	peptidase U35, phage prohead HK97
C. testosteroni JL14	fig|285.15.peg.3058	contig3	187369	185918	-	phage portal protein, lambda family
C. testosteroni JL14	fig|285.15.peg.3059	contig3	187581	187369	-	hypothetical protein
C. testosteroni JL14	fig|285.15.peg.3060	contig3	187963	187634	-	hypothetical protein
C. testosteroni JL14	fig|285.15.peg.3063	contig3	191550	190717	-	DNA replication protein DnaC
C. testosteroni JL14	fig|285.15.peg.3064	contig3	192290	191547	-	hypothetical protein
C. testosteroni JL14	fig|285.15.peg.3070	contig3	195219	195013	-	hypothetical protein
C. testosteroni JL14	fig|285.15.peg.3072	contig3	197575	197345	-	hypothetical protein
C. testosteroni JL14	fig|285.15.peg.3073	contig3	197839	198033	+	hypothetical protein
C. testosteroni JL14	fig|285.15.peg.3076	contig3	199264	199893	+	hypothetical protein
C. testosteroni JL14	fig|285.15.peg.3085	contig3	206695	205232	-	diguanylate cyclase/phosphodiesterase (GGDEF & EAL domains) with PAS/PAC sensor(s)
C. testosteroni JL14	fig|285.15.peg.3252	contig31	762	908	+	hypothetical protein
C. testosteroni JL14	fig|285.15.peg.3253	contig31	1009	1176	+	hypothetical protein
C. testosteroni JL14	fig|285.15.peg.3258	contig31	5899	6381	+	hypothetical protein
C. testosteroni JL14	fig|285.15.peg.3405	contig34	257	1987	+	hypothetical protein
C. testosteroni JL14	fig|285.15.peg.3406	contig34	1968	3401	+	hypothetical protein
C. testosteroni JL14	fig|285.15.peg.3426	contig35	16876	16559	-	Putative extracytoplasmic tricarboxylate-binding receptor of a tripartite transporter, in cluster with DUF1446
C. testosteroni JL14	fig|285.15.peg.3445	contig36	1759	2139	+	hypothetical protein
C. testosteroni JL14	fig|285.15.peg.3524	contig37	42848	42564	-	hypothetical protein
C. testosteroni JL14	fig|285.15.peg.3525	contig37	43102	42845	-	hypothetical protein
C. testosteroni JL14	fig|285.15.peg.3528	contig37	44326	44096	-	hypothetical protein
C. testosteroni JL14	fig|285.15.peg.3540	contig38	12117	11977	-	hypothetical protein
C. testosteroni JL14	fig|285.15.peg.3735	contig4	180645	180761	+	hypothetical protein
C. testosteroni JL14	fig|285.15.peg.3859	contig40	9529	9648	+	hypothetical protein
C. testosteroni JL14	fig|285.15.peg.3862	contig40	16725	16597	-	hypothetical protein
C. testosteroni JL14	fig|285.15.peg.3863	contig40	17996	17868	-	hypothetical protein
C. testosteroni JL14	fig|285.15.peg.3864	contig40	18413	18153	-	hypothetical protein
C. testosteroni JL14	fig|285.15.peg.3866	contig40	20835	20470	-	hypothetical protein
C. testosteroni JL14	fig|285.15.peg.3867	contig40	20978	20850	-	hypothetical protein
C. testosteroni JL14	fig|285.15.peg.3868	contig40	22150	21941	-	hypothetical protein
C. testosteroni JL14	fig|285.15.peg.3869	contig40	23581	23468	-	hypothetical protein
C. testosteroni JL14	fig|285.15.peg.3870	contig40	24518	24165	-	hypothetical protein
C. testosteroni JL14	fig|285.15.peg.3871	contig40	24723	24535	-	hypothetical protein
C. testosteroni JL14	fig|285.15.peg.3872	contig40	25240	25013	-	phage integrase
C. testosteroni JL14	fig|285.15.peg.3873	contig40	26194	26388	+	hypothetical protein
C. testosteroni JL14	fig|285.15.peg.3875	contig40	26859	26671	-	hypothetical protein
C. testosteroni JL14	fig|285.15.peg.3876	contig40	27196	26864	-	hypothetical protein
C. testosteroni JL14	fig|285.15.peg.3877	contig40	27560	27303	-	hypothetical protein
C. testosteroni JL14	fig|285.15.peg.3878	contig40	28211	27951	-	hypothetical protein
C. testosteroni JL14	fig|285.15.peg.3879	contig40	28461	28261	-	hypothetical protein
C. testosteroni JL14	fig|285.15.peg.3880	contig40	29422	29054	-	hypothetical protein
C. testosteroni JL14	fig|285.15.peg.3881	contig40	29669	29439	-	hypothetical protein
C. testosteroni JL14	fig|285.15.peg.3882	contig40	29810	29688	-	hypothetical protein
C. testosteroni JL14	fig|285.15.peg.3883	contig40	30404	30246	-	hypothetical protein
C. testosteroni JL14	fig|285.15.peg.3884	contig40	30884	30678	-	hypothetical protein
C. testosteroni JL14	fig|285.15.peg.3885	contig40	31381	31079	-	hypothetical protein
C. testosteroni JL14	fig|285.15.peg.3886	contig40	32171	31908	-	hypothetical protein
C. testosteroni JL14	fig|285.15.peg.3888	contig40	33691	33110	-	hypothetical protein
C. testosteroni JL14	fig|285.15.peg.3889	contig40	34718	34593	-	hypothetical protein
C. testosteroni JL14	fig|285.15.peg.3890	contig40	35259	34837	-	hypothetical protein
C. testosteroni JL14	fig|285.15.peg.3895	contig40	38343	38708	+	Mercuric resistance operon coregulator
C. testosteroni JL14	fig|285.15.peg.3897	contig40	38938	39927	+	Tn21 protein of unknown function Urf2
C. testosteroni JL14	fig|285.15.peg.3899	contig40	40621	40908	+	TnpA transposase
C. testosteroni JL14	fig|285.15.peg.3935	contig41	24054	23938	-	hypothetical protein
C. testosteroni JL14	fig|285.15.peg.3964	contig42	21544	21684	+	hypothetical protein
C. testosteroni JL14	fig|285.15.peg.3965	contig42	22123	22326	+	hypothetical protein
C. testosteroni JL14	fig|285.15.peg.3971	contig42	28532	28413	-	hypothetical protein
C. testosteroni JL14	fig|285.15.peg.3974	contig42	31710	31567	-	hypothetical protein
C. testosteroni JL14	fig|285.15.peg.4007	contig44	33692	33507	-	HlyD family secretion protein
C. testosteroni JL14	fig|285.15.peg.4008	contig45	59	286	+	Phosphonate ABC transporter phosphate-binding periplasmic component (TC 3.A.1.9.1)
C. testosteroni JL14	fig|285.15.peg.4035	contig45	27838	27960	+	hypothetical protein
C. testosteroni JL14	fig|285.15.peg.4064	contig48	92	289	+	transposase Tn3
C. testosteroni JL14	fig|285.15.peg.4065	contig48	580	437	-	hypothetical protein
C. testosteroni JL14	fig|285.15.peg.4066	contig48	2640	2353	-	hypothetical protein
C. testosteroni JL14	fig|285.15.peg.4067	contig48	2988	2728	-	hypothetical protein
C. testosteroni JL14	fig|285.15.peg.4068	contig48	4041	3706	-	Mobile element protein
C. testosteroni JL14	fig|285.15.peg.4069	contig48	4570	4061	-	Mobile element protein
C. testosteroni JL14	fig|285.15.peg.4070	contig48	5349	5128	-	hypothetical protein
C. testosteroni JL14	fig|285.15.peg.4072	contig48	5843	5628	-	hypothetical protein
C. testosteroni JL14	fig|285.15.peg.4073	contig48	6084	5935	-	hypothetical protein
C. testosteroni JL14	fig|285.15.peg.4074	contig48	6360	6097	-	hypothetical protein
C. testosteroni JL14	fig|285.15.peg.4075	contig48	6923	6627	-	hypothetical protein
C. testosteroni JL14	fig|285.15.peg.4076	contig48	7132	6944	-	hypothetical protein
C. testosteroni JL14	fig|285.15.peg.4077	contig48	7427	7158	-	hypothetical protein
C. testosteroni JL14	fig|285.15.peg.4078	contig48	8179	7934	-	hypothetical protein
C. testosteroni JL14	fig|285.15.peg.4079	contig48	8685	8563	-	hypothetical protein
C. testosteroni JL14	fig|285.15.peg.4081	contig48	13045	12677	-	hypothetical protein
C. testosteroni JL14	fig|285.15.peg.4082	contig48	13190	13059	-	hypothetical protein
C. testosteroni JL14	fig|285.15.peg.4083	contig48	13577	13314	-	hypothetical protein
C. testosteroni JL14	fig|285.15.peg.4084	contig48	14236	13577	-	hypothetical protein
C. testosteroni JL14	fig|285.15.peg.4085	contig48	16082	18334	+	hypothetical protein
C. testosteroni JL14	fig|285.15.peg.4086	contig48	19629	18475	-	hypothetical protein
C. testosteroni JL14	fig|285.15.peg.4088	contig48	21015	20710	-	transposase
C. testosteroni JL14	fig|285.15.peg.4089	contig48	21633	21746	+	hypothetical protein
C. testosteroni JL14	fig|285.15.peg.4091	contig48	24278	23184	-	hypothetical protein
C. testosteroni JL14	fig|285.15.peg.4092	contig48	26550	26714	+	hypothetical protein
C. testosteroni JL14	fig|285.15.peg.4093	contig48	27631	27341	-	hypothetical protein
C. testosteroni JL14	fig|285.15.peg.4096	contig48	29452	29225	-	hypothetical protein
C. testosteroni JL14	fig|285.15.peg.4097	contig48	29925	29683	-	hypothetical protein
C. testosteroni JL14	fig|285.15.peg.4242	contig5	126817	126671	-	hypothetical protein
C. testosteroni JL14	fig|285.15.peg.4254	contig5	140945	141079	+	hypothetical protein
C. testosteroni JL14	fig|285.15.peg.4324	contig5	218954	217575	-	hypothetical protein
C. testosteroni JL14	fig|285.15.peg.4370	contig5	275719	275597	-	hypothetical protein
C. testosteroni JL14	fig|285.15.peg.4371	contig5	277296	276385	-	Transcriptional regulator
C. testosteroni JL14	fig|285.15.peg.4372	contig5	277407	278006	+	FMN-dependent NADH-azoreductase
C. testosteroni JL14	fig|285.15.peg.4373	contig5	278726	278607	-	hypothetical protein
C. testosteroni JL14	fig|285.15.peg.4374	contig5	279337	278747	-	RloF
C. testosteroni JL14	fig|285.15.peg.4375	contig50	536	21	-	4-oxalocrotonate decarboxylase( EC:4.1.1.77 )
C. testosteroni JL14	fig|285.15.peg.4376	contig50	1967	579	-	putative amidase
C. testosteroni JL14	fig|285.15.peg.4377	contig50	2151	2011	-	putative cis-(methyl)benzoate dihydrodiol dehydrogenase
C. testosteroni JL14	fig|285.15.peg.4382	contig50	6305	5502	-	3-oxoacyl-[acyl-carrier protein] reductase (EC 1.1.1.100)
C. testosteroni JL14	fig|285.15.peg.4383	contig50	6892	6302	-	putative membrane protein
C. testosteroni JL14	fig|285.15.peg.4399	contig50	19648	19232	-	hypothetical protein
C. testosteroni JL14	fig|285.15.peg.4403	contig51	1824	958	-	hypothetical protein
C. testosteroni JL14	fig|285.15.peg.4405	contig51	4398	4604	+	hypothetical protein
C. testosteroni JL14	fig|285.15.peg.4407	contig51	7996	7871	-	hypothetical protein
C. testosteroni JL14	fig|285.15.peg.4410	contig51	10380	10057	-	transposase IS3/IS911 family protein
C. testosteroni JL14	fig|285.15.peg.4411	contig51	11799	10822	-	putative exported protein
C. testosteroni JL14	fig|285.15.peg.4412	contig51	12603	11830	-	3-oxoacyl-[acyl-carrier protein] reductase (EC 1.1.1.100)
C. testosteroni JL14	fig|285.15.peg.4413	contig51	14054	12615	-	Aldehyde dehydrogenase A (EC 1.2.1.22)
C. testosteroni JL14	fig|285.15.peg.4414	contig51	15390	14206	-	Ferredoxin reductase
C. testosteroni JL14	fig|285.15.peg.4415	contig51	15638	15387	-	Ferredoxin, 2Fe-2S
C. testosteroni JL14	fig|285.15.peg.4416	contig51	16884	15721	-	putative cytochrome P450 hydroxylase
C. testosteroni JL14	fig|285.15.peg.4417	contig51	17380	17943	+	transcriptional regulator, AraC family
C. testosteroni JL14	fig|285.15.peg.4418	contig51	18129	17989	-	hypothetical protein
C. testosteroni JL14	fig|285.15.peg.4432	contig52	15390	15214	-	hypothetical protein
C. testosteroni JL14	fig|285.15.peg.4445	contig53	9199	8993	-	Electron transfer flavoprotein, alpha subunit
C. testosteroni JL14	fig|285.15.peg.4446	contig54	271	44	-	Transcriptional regulator, LysR family
C. testosteroni JL14	fig|285.15.peg.4457	contig55	2090	2248	+	hypothetical protein
C. testosteroni JL14	fig|285.15.peg.4458	contig55	3268	3128	-	hypothetical protein
C. testosteroni JL14	fig|285.15.peg.4469	contig57	1337	534	-	Conjugative transfer protein TrbG
C. testosteroni JL14	fig|285.15.peg.4470	contig57	4385	2235	-	hypothetical protein
C. testosteroni JL14	fig|285.15.peg.4471	contig57	4740	4408	-	Conjugative transfer protein TrbJ
C. testosteroni JL14	fig|285.15.peg.4472	contig57	7618	5171	-	Conjugative transfer protein TrbE
C. testosteroni JL14	fig|285.15.peg.4473	contig57	8298	7951	-	Conjugative transfer protein TrbC
C. testosteroni JL14	fig|285.15.peg.4474	contig57	9285	8311	-	Conjugative transfer protein TrbB
C. testosteroni JL14	fig|285.15.peg.4475	contig57	9377	10294	+	hypothetical protein
C. testosteroni JL14	fig|285.15.peg.4477	contig57	10702	10839	+	hypothetical protein
C. testosteroni JL14	fig|285.15.peg.4476	contig57	10710	10588	-	hypothetical protein
C. testosteroni JL14	fig|285.15.peg.4478	contig57	11476	10964	-	hypothetical protein
C. testosteroni JL14	fig|285.15.peg.4479	contig57	12373	11573	-	transfer origin protein, TraL
C. testosteroni JL14	fig|285.15.peg.4480	contig57	13130	13609	+	hypothetical protein
C. testosteroni JL14	fig|285.15.peg.4481	contig57	13602	15518	+	hypothetical protein
C. testosteroni JL14	fig|285.15.peg.4482	contig57	15515	16141	+	hypothetical protein
C. testosteroni JL14	fig|285.15.peg.4483	contig57	16143	16289	+	hypothetical protein
C. testosteroni JL14	fig|285.15.peg.4484	contig57	16299	18485	+	IncP-type DNA transfer primase TraC
C. testosteroni JL14	fig|285.15.peg.4485	contig58	2297	933	-	hypothetical protein
C. testosteroni JL14	fig|285.15.peg.4486	contig58	5842	2294	-	Superfamily I DNA and RNA helicases and helicase subunits
C. testosteroni JL14	fig|285.15.peg.4490	contig59	2958	2680	-	hypothetical protein
C. testosteroni JL14	fig|285.15.peg.4491	contig59	3870	2968	-	Transcriptional regulator
C. testosteroni JL14	fig|285.15.peg.4492	contig59	3969	4922	+	Hydroxymethylglutaryl-CoA lyase (EC 4.1.3.4)
C. testosteroni JL14	fig|285.15.peg.4494	contig59	6253	7248	+	putative exported protein
C. testosteroni JL14	fig|285.15.peg.4495	contig59	7852	9741	+	ClpB protein
C. testosteroni JL14	fig|285.15.peg.4496	contig59	11321	11187	-	hypothetical protein
C. testosteroni JL14	fig|285.15.peg.4532	contig6	30982	31161	+	hypothetical protein
C. testosteroni JL14	fig|285.15.peg.4666	contig6	178541	178164	-	Predicted transcriptional regulator of pyridoxine metabolism
C. testosteroni JL14	fig|285.15.peg.4669	contig6	180738	180878	+	hypothetical protein
C. testosteroni JL14	fig|285.15.peg.4737	contig61	17	1726	+	Type IV secretion system protein VirD4
C. testosteroni JL14	fig|285.15.peg.4738	contig61	1723	2118	+	Single-stranded DNA-binding protein
C. testosteroni JL14	fig|285.15.peg.4739	contig61	2179	2676	+	putative conjugal transfer protein TraF
C. testosteroni JL14	fig|285.15.peg.4740	contig61	2657	4879	+	DNA topoisomerase III (EC 5.99.1.2)
C. testosteroni JL14	fig|285.15.peg.4741	contig61	4905	6065	+	hypothetical protein
C. testosteroni JL14	fig|285.15.peg.4742	contig61	6078	6605	+	2-acylglycerophosphoethanolamine acyltransferase (EC 2.3.1.40) / Acyl-[acyl-carrier-protein] synthetase (EC 6.2.1.20)
C. testosteroni JL14	fig|285.15.peg.4743	contig61	6725	6856	+	hypothetical protein
C. testosteroni JL14	fig|285.15.peg.4744	contig61	6869	7456	+	Lytic transglycosylase, catalytic
C. testosteroni JL14	fig|285.15.peg.4746	contig61	8337	8510	+	hypothetical protein
C. testosteroni JL14	fig|285.15.peg.4747	contig61	9006	9206	+	hypothetical protein
C. testosteroni JL14	fig|285.15.peg.4748	contig61	9512	10675	+	hypothetical protein
C. testosteroni JL14	fig|285.15.peg.4749	contig61	10629	11705	+	hypothetical protein
C. testosteroni JL14	fig|285.15.peg.4750	contig61	12036	12482	+	hypothetical protein
C. testosteroni JL14	fig|285.15.peg.4751	contig61	12744	12929	+	hypothetical protein
C. testosteroni JL14	fig|285.15.peg.4752	contig61	12983	13180	+	hypothetical protein
C. testosteroni JL14	fig|285.15.peg.4753	contig61	13247	13618	+	hypothetical protein
C. testosteroni JL14	fig|285.15.peg.4754	contig61	14610	15479	+	TraQ protein
C. testosteroni JL14	fig|285.15.peg.4755	contig61	15519	16025	+	hypothetical protein
C. testosteroni JL14	fig|285.15.peg.4756	contig61	16598	17023	+	hypothetical protein
C. testosteroni JL14	fig|285.15.peg.4768	contig62	9082	9201	+	hypothetical protein
C. testosteroni JL14	fig|285.15.peg.4775	contig62	15622	16986	+	hypothetical protein
C. testosteroni JL14	fig|285.15.peg.4794	contig64	2605	2805	+	putative; ORF located using Glimmer/Genemark
C. testosteroni JL14	fig|285.15.peg.4796	contig64	4442	3921	-	FKBP-type peptidyl-prolyl cis-trans isomerase SlyD (EC 5.2.1.8)
C. testosteroni JL14	fig|285.15.peg.4797	contig64	4662	5414	+	hypothetical protein
C. testosteroni JL14	fig|285.15.peg.4798	contig64	5660	5785	+	hypothetical protein
C. testosteroni JL14	fig|285.15.peg.4800	contig64	7982	7464	-	hypothetical protein
C. testosteroni JL14	fig|285.15.peg.4805	contig64	12595	12467	-	hypothetical protein
C. testosteroni JL14	fig|285.15.peg.4807	contig64	13743	14243	+	hypothetical protein
C. testosteroni JL14	fig|285.15.peg.4812	contig65	5228	5019	-	hypothetical protein
C. testosteroni JL14	fig|285.15.peg.4814	contig65	9145	7613	-	hypothetical protein
C. testosteroni JL14	fig|285.15.peg.4816	contig66	863	147	-	Arsenic resistance protein ArsH
C. testosteroni JL14	fig|285.15.peg.4817	contig66	1281	850	-	Arsenate reductase (EC 1.20.4.1)
C. testosteroni JL14	fig|285.15.peg.4827	contig66	11758	10169	-	hypothetical protein
C. testosteroni JL14	fig|285.15.peg.4830	contig66	13042	13650	+	Type I restriction-modification system, DNA-methyltransferase subunit M (EC 2.1.1.72)
C. testosteroni JL14	fig|285.15.peg.4831	contig67	700	494	-	hypothetical protein
C. testosteroni JL14	fig|285.15.peg.4832	contig67	1934	2524	+	RNA polymerase sigma-70 factor, ECF subfamily
C. testosteroni JL14	fig|285.15.peg.4833	contig67	2521	3558	+	putative FecR
C. testosteroni JL14	fig|285.15.peg.4834	contig67	3892	6357	+	outer membrane ferripyoverdine receptor
C. testosteroni JL14	fig|285.15.peg.4835	contig67	6667	8256	+	FIG138928: iron-regulated membrane protein
C. testosteroni JL14	fig|285.15.peg.4836	contig67	8253	8555	+	putative iron uptake protein
C. testosteroni JL14	fig|285.15.peg.4837	contig67	8552	9400	+	hypothetical protein
C. testosteroni JL14	fig|285.15.peg.4838	contig67	9474	9755	+	hypothetical protein
C. testosteroni JL14	fig|285.15.peg.4840	contig67	10625	11632	+	Macrolide-specific efflux protein MacA
C. testosteroni JL14	fig|285.15.peg.4850	contig68	7922	6882	-	Low-specificity L-threonine aldolase (EC 4.1.2.5)
C. testosteroni JL14	fig|285.15.peg.4851	contig68	8836	8027	-	Transcriptional regulator, AraC family
C. testosteroni JL14	fig|285.15.peg.4867	contig7	474	791	+	Transposase and inactivated derivatives
C. testosteroni JL14	fig|285.15.peg.4868	contig7	1559	819	-	probable extracellular solute-binding protein
C. testosteroni JL14	fig|285.15.peg.4869	contig7	2355	1573	-	beta-lactamase domain protein
C. testosteroni JL14	fig|285.15.peg.4870	contig7	3332	2358	-	putative exported protein
C. testosteroni JL14	fig|285.15.peg.4871	contig7	4401	3364	-	Ureidoglycolate dehydrogenase (EC 1.1.1.154)
C. testosteroni JL14	fig|285.15.peg.4872	contig7	5255	4443	-	putative exported protein
C. testosteroni JL14	fig|285.15.peg.4874	contig7	6783	6920	+	hypothetical protein
C. testosteroni JL14	fig|285.15.peg.4875	contig7	8163	7957	-	Positive regulator of Tartrate dehydrogenase/decarboxylase/D-malic enzyme
C. testosteroni JL14	fig|285.15.peg.4876	contig7	8987	10057	+	Tartrate dehydrogenase (EC 1.1.1.93) / Tartrate decarboxylase (EC 4.1.1.73) / D-malic enzyme (EC 1.1.1.83)
C. testosteroni JL14	fig|285.15.peg.4877	contig7	10167	11474	+	D-glycerate 2-kinase (EC 2.7.1.-)
C. testosteroni JL14	fig|285.15.peg.4878	contig7	11475	12893	+	Pyruvate kinase (EC 2.7.1.40)
C. testosteroni JL14	fig|285.15.peg.4880	contig7	14336	15319	+	putative exported protein
C. testosteroni JL14	fig|285.15.peg.4899	contig70	6607	8163	+	Type I restriction-modification system, DNA-methyltransferase subunit M (EC 2.1.1.72)
C. testosteroni JL14	fig|285.15.peg.4900	contig70	8160	9353	+	Type I restriction-modification system, specificity subunit S (EC 3.1.21.3)
C. testosteroni JL14	fig|285.15.peg.4917	contig73	442	212	-	hypothetical protein
C. testosteroni JL14	fig|285.15.peg.4918	contig73	2022	604	-	RND efflux system, outer membrane lipoprotein CmeC
C. testosteroni JL14	fig|285.15.peg.4920	contig73	6330	5182	-	RND efflux system, membrane fusion protein CmeA
C. testosteroni JL14	fig|285.15.peg.4921	contig73	6555	7328	+	Transcriptional regulator, IclR family
C. testosteroni JL14	fig|285.15.peg.4922	contig73	8313	7693	-	Transcription repressor of multidrug efflux pump acrAB operon, TetR (AcrR) family
C. testosteroni JL14	fig|285.15.peg.4923	contig73	8665	8820	+	Dihydrolipoamide acetyltransferase component of pyruvate dehydrogenase complex (EC 2.3.1.12)
C. testosteroni JL14	fig|285.15.peg.4924	contig73	8837	9691	+	Dihydrolipoamide dehydrogenase of pyruvate dehydrogenase complex (EC 1.8.1.4)
C. testosteroni JL14	fig|285.15.peg.4925	contig75	473	1087	+	Mobile element protein
C. testosteroni JL14	fig|285.15.peg.4926	contig75	3641	4849	+	L-carnitine dehydratase/bile acid-inducible protein F (EC 2.8.3.16)
C. testosteroni JL14	fig|285.15.peg.4929	contig75	8197	6965	-	Integrase
C. testosteroni JL14	fig|285.15.peg.4948	contig8	342	560	+	hypothetical protein
C. testosteroni JL14	fig|285.15.peg.4953	contig8	4755	4880	+	hypothetical protein
C. testosteroni JL14	fig|285.15.peg.4954	contig8	5089	4898	-	hypothetical protein
C. testosteroni JL14	fig|285.15.peg.4959	contig8	8369	7845	-	hypothetical protein
C. testosteroni JL14	fig|285.15.peg.4960	contig8	9353	9547	+	hypothetical protein
C. testosteroni JL14	fig|285.15.peg.4971	contig8	15387	15797	+	Phage terminase, small subunit
C. testosteroni JL14	fig|285.15.peg.4988	contig8	30502	30624	+	hypothetical protein
C. testosteroni JL14	fig|285.15.peg.4987	contig8	30503	30372	-	hypothetical protein
C. testosteroni JL14	fig|285.15.peg.4990	contig8	30829	33339	+	hypothetical protein
C. testosteroni JL14	fig|285.15.peg.4991	contig8	33698	34168	+	phage-related hypothetical protein
C. testosteroni JL14	fig|285.15.peg.4993	contig8	34732	34595	-	hypothetical protein
C. testosteroni JL14	fig|285.15.peg.5007	contig8	62238	61051	-	hypothetical protein
C. testosteroni JL14	fig|285.15.peg.5055	contig8	112628	112753	+	hypothetical protein
C. testosteroni JL14	fig|285.15.peg.5067	contig8	122552	122427	-	hypothetical protein
C. testosteroni JL14	fig|285.15.peg.5161	contig81	4175	4062	-	hypothetical protein
C. testosteroni JL14	fig|285.15.peg.5162	contig81	4461	4213	-	hypothetical protein
C. testosteroni JL14	fig|285.15.peg.5163	contig81	5278	4556	-	DNA recombination-dependent growth factor C
C. testosteroni JL14	fig|285.15.peg.5167	contig84	1135	1254	+	hypothetical protein
C. testosteroni JL14	fig|285.15.peg.5192	contig89	356	153	-	hypothetical protein
C. testosteroni JL14	fig|285.15.peg.5281	contig9	95334	94078	-	hypothetical protein
C. testosteroni JL14	fig|285.15.peg.5282	contig9	96122	95376	-	FIG00657740: hypothetical protein
C. testosteroni JL14	fig|285.15.peg.5389	contig91	2397	2534	+	hypothetical protein
C. testosteroni JL14	fig|285.15.peg.5390	contig92	517	1593	+	hypothetical protein
C. testosteroni JL14	fig|285.15.peg.5393	contig93	2078	2239	+	hypothetical protein
C. testosteroni JL14	fig|285.15.peg.5394	contig93	2953	3240	+	Mercuric resistance operon regulatory protein
C. testosteroni JL14	fig|285.15.peg.5395	contig93	4801	3662	-	IncW-like replication protein
C. testosteroni JL14	fig|285.15.peg.5396	contig93	5039	4806	-	Death on curing protein, Doc toxin
C. testosteroni JL14	fig|285.15.peg.5397	contig93	5548	5090	-	Prevent host death protein, Phd antitoxin
C. testosteroni JL14	fig|285.15.peg.5398	contig93	5802	5930	+	hypothetical protein
C. testosteroni JL14	fig|285.15.peg.5400	contig94	602	766	+	hypothetical protein
C. testosteroni JL14	fig|285.15.peg.5412	contig97	37	168	+	hypothetical protein
C. testosteroni JL40	fig|285.13.peg.42	contig1	38756	38643	-	hypothetical protein
C. testosteroni JL40	fig|285.13.peg.49	contig1	45424	45561	+	hypothetical protein
C. testosteroni JL40	fig|285.13.peg.51	contig1	46875	46636	-	hypothetical protein
C. testosteroni JL40	fig|285.13.peg.55	contig1	54237	54094	-	TRAP-type C4-dicarboxylate transport system, large permease component
C. testosteroni JL40	fig|285.13.peg.56	contig1	55280	54351	-	Hydrogen peroxide-inducible genes activator
C. testosteroni JL40	fig|285.13.peg.57	contig1	55368	56375	+	D-3-phosphoglycerate dehydrogenase (EC 1.1.1.95)
C. testosteroni JL40	fig|285.13.peg.58	contig1	56372	57067	+	Dimethylmenaquinone methyltransferase
C. testosteroni JL40	fig|285.13.peg.59	contig1	57096	58076	+	putative exported protein
C. testosteroni JL40	fig|285.13.peg.60	contig1	58170	59471	+	L-lactate dehydrogenase (EC 1.1.2.3)
C. testosteroni JL40	fig|285.13.peg.61	contig1	59807	63913	+	Long-chain-fatty-acid--CoA ligase (EC 6.2.1.3)
C. testosteroni JL40	fig|285.13.peg.62	contig1	63913	64524	+	phosphopantetheinyl transferase-like protein
C. testosteroni JL40	fig|285.13.peg.131	contig1	139536	139757	+	hypothetical protein
C. testosteroni JL40	fig|285.13.peg.189	contig1	209247	208897	-	conserved hypothetical protein
C. testosteroni JL40	fig|285.13.peg.190	contig1	209271	209471	+	transcriptional regulator, LuxR family
C. testosteroni JL40	fig|285.13.peg.216	contig1	234491	234375	-	hypothetical protein
C. testosteroni JL40	fig|285.13.peg.250	contig1	268416	268234	-	hypothetical protein
C. testosteroni JL40	fig|285.13.peg.309	contig1	324010	323813	-	hypothetical protein
C. testosteroni JL40	fig|285.13.peg.318	contig1	333055	333189	+	hypothetical protein
C. testosteroni JL40	fig|285.13.peg.327	contig1	341860	341735	-	hypothetical protein
C. testosteroni JL40	fig|285.13.peg.424	contig1	444613	444449	-	hypothetical protein
C. testosteroni JL40	fig|285.13.peg.490	contig1	513712	513590	-	hypothetical protein
C. testosteroni JL40	fig|285.13.peg.505	contig1	531745	531617	-	hypothetical protein
C. testosteroni JL40	fig|285.13.peg.526	contig1	558944	558831	-	hypothetical protein
C. testosteroni JL40	fig|285.13.peg.535	contig1	570854	570642	-	hypothetical protein
C. testosteroni JL40	fig|285.13.peg.630	contig1	669289	669423	+	hypothetical protein
C. testosteroni JL40	fig|285.13.peg.676	contig1	715819	715703	-	tRNA delta(2)-isopentenylpyrophosphate transferase (EC 2.5.1.8)
C. testosteroni JL40	fig|285.13.peg.677	contig1	716284	716469	+	hypothetical protein
C. testosteroni JL40	fig|285.13.peg.678	contig1	716675	716899	+	integrase
C. testosteroni JL40	fig|285.13.peg.679	contig1	717825	716935	-	LysR family transcriptional regulator YbhD
C. testosteroni JL40	fig|285.13.peg.680	contig1	717977	719152	+	CAIB/BAIF family protein
C. testosteroni JL40	fig|285.13.peg.681	contig1	719149	720129	+	Putative extracytoplasmic tricarboxylate-binding receptor of a tripartite transporter, in cluster with DUF1446
C. testosteroni JL40	fig|285.13.peg.682	contig1	720211	721344	+	outer membrane protein (porin)
C. testosteroni JL40	fig|285.13.peg.683	contig1	721360	722202	+	Enoyl-CoA hydratase (EC 4.2.1.17)
C. testosteroni JL40	fig|285.13.peg.684	contig1	722196	723167	+	putative exported protein
C. testosteroni JL40	fig|285.13.peg.685	contig1	723218	724399	+	hypothetical protein
C. testosteroni JL40	fig|285.13.peg.686	contig1	724406	725194	+	Enoyl-CoA hydratase (EC 4.2.1.17)
C. testosteroni JL40	fig|285.13.peg.687	contig1	725207	727018	+	3-hydroxy-3isohexenylglutaryl-CoA:acetate lyase
C. testosteroni JL40	fig|285.13.peg.697	contig1	736192	735998	-	hypothetical protein
C. testosteroni JL40	fig|285.13.peg.748	contig1	788668	788480	-	hypothetical protein
C. testosteroni JL40	fig|285.13.peg.757	contig1	798323	798592	+	hypothetical protein
C. testosteroni JL40	fig|285.13.peg.840	contig10	31569	31285	-	hypothetical protein
C. testosteroni JL40	fig|285.13.peg.850	contig10	37808	37680	-	hypothetical protein
C. testosteroni JL40	fig|285.13.peg.856	contig10	41972	42103	+	hypothetical protein
C. testosteroni JL40	fig|285.13.peg.862	contig104	5	490	+	Mobile element protein
C. testosteroni JL40	fig|285.13.peg.865	contig109	393	265	-	hypothetical protein
C. testosteroni JL40	fig|285.13.peg.876	contig11	10722	10330	-	Endoribonuclease L-PSP
C. testosteroni JL40	fig|285.13.peg.877	contig11	11809	10850	-	putative exported protein
C. testosteroni JL40	fig|285.13.peg.878	contig11	13468	11954	-	Argininosuccinate lyase (EC 4.3.2.1)
C. testosteroni JL40	fig|285.13.peg.879	contig11	14378	14506	+	hypothetical protein
C. testosteroni JL40	fig|285.13.peg.896	contig11	31436	31176	-	hypothetical protein
C. testosteroni JL40	fig|285.13.peg.935	contig11	70057	70194	+	hypothetical protein
C. testosteroni JL40	fig|285.13.peg.970	contig11	113182	109913	-	COG0553: Superfamily II DNA/RNA helicases, SNF2 family
C. testosteroni JL40	fig|285.13.peg.971	contig11	114909	113182	-	putative; ORF located using Glimmer/Genemark
C. testosteroni JL40	fig|285.13.peg.972	contig11	115655	114909	-	COG2885: Outer membrane protein and related peptidoglycan-associated (lipo)proteins
C. testosteroni JL40	fig|285.13.peg.973	contig11	118125	115666	-	hypothetical protein
C. testosteroni JL40	fig|285.13.peg.977	contig11	122474	121227	-	Type I restriction-modification system, specificity subunit S (EC 3.1.21.3)
C. testosteroni JL40	fig|285.13.peg.984	contig11	137039	136911	-	hypothetical protein
C. testosteroni JL40	fig|285.13.peg.985	contig11	137686	137111	-	hypothetical protein
C. testosteroni JL40	fig|285.13.peg.988	contig11	140597	140337	-	hypothetical protein
C. testosteroni JL40	fig|285.13.peg.990	contig11	140951	141106	+	hypothetical protein
C. testosteroni JL40	fig|285.13.peg.993	contig11	141971	142480	+	DNA recombination-dependent growth factor C
C. testosteroni JL40	fig|285.13.peg.992	contig11	141991	141875	-	hypothetical protein
C. testosteroni JL40	fig|285.13.peg.994	contig11	142485	142772	+	DNA recombination-dependent growth factor C
C. testosteroni JL40	fig|285.13.peg.995	contig11	142819	142992	+	hypothetical protein
C. testosteroni JL40	fig|285.13.peg.996	contig11	144593	144724	+	hypothetical protein
C. testosteroni JL40	fig|285.13.peg.1001	contig11	146575	146688	+	hypothetical protein
C. testosteroni JL40	fig|285.13.peg.1003	contig11	147495	147671	+	hypothetical protein
C. testosteroni JL40	fig|285.13.peg.1013	contig111	252	37	-	hypothetical protein
C. testosteroni JL40	fig|285.13.peg.1065	contig12	50946	51086	+	hypothetical protein
C. testosteroni JL40	fig|285.13.peg.1107	contig12	92809	92579	-	hypothetical protein
C. testosteroni JL40	fig|285.13.peg.1108	contig12	93056	92889	-	hypothetical protein
C. testosteroni JL40	fig|285.13.peg.1109	contig12	93140	93319	+	hypothetical protein
C. testosteroni JL40	fig|285.13.peg.1111	contig12	94435	93911	-	hypothetical protein
C. testosteroni JL40	fig|285.13.peg.1125	contig12	107053	106571	-	hypothetical protein
C. testosteroni JL40	fig|285.13.peg.1126	contig12	107226	107050	-	hypothetical protein
C. testosteroni JL40	fig|285.13.peg.1127	contig12	107679	107467	-	hypothetical protein
C. testosteroni JL40	fig|285.13.peg.1128	contig12	108854	108540	-	hypothetical protein
C. testosteroni JL40	fig|285.13.peg.1129	contig12	108890	109072	+	hypothetical protein
C. testosteroni JL40	fig|285.13.peg.1130	contig12	109389	109111	-	hypothetical protein
C. testosteroni JL40	fig|285.13.peg.1132	contig12	112164	109915	-	Subtilisin-like serine proteases
C. testosteroni JL40	fig|285.13.peg.1133	contig12	113206	112157	-	AAA ATPase, central region
C. testosteroni JL40	fig|285.13.peg.1134	contig12	113461	113637	+	hypothetical protein
C. testosteroni JL40	fig|285.13.peg.1135	contig12	115135	113930	-	Integrase
C. testosteroni JL40	fig|285.13.peg.1140	contig12	119262	118492	-	putative transposase
C. testosteroni JL40	fig|285.13.peg.1141	contig12	120351	119890	-	short chain dehydrogenase
C. testosteroni JL40	fig|285.13.peg.1191	contig12	182417	182301	-	hypothetical protein
C. testosteroni JL40	fig|285.13.peg.1200	contig12	190727	190614	-	hypothetical protein
C. testosteroni JL40	fig|285.13.peg.1204	contig12	193957	193619	-	hypothetical protein
C. testosteroni JL40	fig|285.13.peg.1215	contig13	5991	3004	-	ATPase involved in DNA repair
C. testosteroni JL40	fig|285.13.peg.1229	contig13	24943	27237	+	FIG00458315: hypothetical protein
C. testosteroni JL40	fig|285.13.peg.1230	contig13	29426	27282	-	Sensor histidine kinase
C. testosteroni JL40	fig|285.13.peg.1274	contig13	85922	86071	+	hypothetical protein
C. testosteroni JL40	fig|285.13.peg.1296	contig13	106111	106224	+	hypothetical protein
C. testosteroni JL40	fig|285.13.peg.1307	contig13	118223	118068	-	hypothetical protein
C. testosteroni JL40	fig|285.13.peg.1334	contig13	144930	145382	+	Conserved protein
C. testosteroni JL40	fig|285.13.peg.1340	contig13	149611	150426	+	hypothetical protein
C. testosteroni JL40	fig|285.13.peg.1339	contig13	149745	149584	-	hypothetical protein
C. testosteroni JL40	fig|285.13.peg.1346	contig13	155554	157815	+	Type I restriction-modification system, DNA-methyltransferase subunit M (EC 2.1.1.72)
C. testosteroni JL40	fig|285.13.peg.1347	contig13	157812	158969	+	Type I restriction-modification system, specificity subunit S (EC 3.1.21.3)
C. testosteroni JL40	fig|285.13.peg.1348	contig13	159016	162324	+	Type I restriction-modification system, restriction subunit R (EC 3.1.21.3)
C. testosteroni JL40	fig|285.13.peg.1350	contig13	162919	164496	+	hypothetical protein
C. testosteroni JL40	fig|285.13.peg.1351	contig13	165459	164578	-	hypothetical protein
C. testosteroni JL40	fig|285.13.peg.1352	contig13	166373	165456	-	Chromosome (plasmid) partitioning protein ParB / Stage 0 sporulation protein J
C. testosteroni JL40	fig|285.13.peg.1353	contig13	167869	166370	-	Recombinase
C. testosteroni JL40	fig|285.13.peg.1354	contig13	167875	168063	+	hypothetical protein
C. testosteroni JL40	fig|285.13.peg.1355	contig13	168978	169184	+	flagellin-related hook-associated protein
C. testosteroni JL40	fig|285.13.peg.1356	contig13	170751	169393	-	hypothetical protein
C. testosteroni JL40	fig|285.13.peg.1357	contig13	171905	170754	-	hypothetical protein
C. testosteroni JL40	fig|285.13.peg.1358	contig13	173320	171902	-	Serine/threonine protein kinase, Pkn2 family protein
C. testosteroni JL40	fig|285.13.peg.1362	contig13	176836	176708	-	protein of unknown function DUF159
C. testosteroni JL40	fig|285.13.peg.1363	contig13	179743	178367	-	hypothetical protein
C. testosteroni JL40	fig|285.13.peg.1365	contig13	182433	182224	-	Phage terminase, large subunit
C. testosteroni JL40	fig|285.13.peg.1368	contig13	183367	183552	+	nuclease (SNase-like)
C. testosteroni JL40	fig|285.13.peg.1370	contig13	185220	183802	-	Permeases of the major facilitator superfamily
C. testosteroni JL40	fig|285.13.peg.1371	contig13	185523	185963	+	transcriptional regulator, ArsR family/rhodanese-like domain protein
C. testosteroni JL40	fig|285.13.peg.1372	contig13	186282	186148	-	protein of unknown function DUF159
C. testosteroni JL40	fig|285.13.peg.1373	contig13	186286	186405	+	hypothetical protein
C. testosteroni JL40	fig|285.13.peg.1375	contig13	188147	187668	-	putative acetyltransferase
C. testosteroni JL40	fig|285.13.peg.1380	contig13	193417	194106	+	Biotin synthesis protein bioH
C. testosteroni JL40	fig|285.13.peg.1404	contig14	17295	17441	+	hypothetical protein
C. testosteroni JL40	fig|285.13.peg.1405	contig14	17682	17828	+	hypothetical protein
C. testosteroni JL40	fig|285.13.peg.1421	contig14	43189	39155	-	hypothetical protein
C. testosteroni JL40	fig|285.13.peg.1427	contig14	49846	49586	-	hypothetical protein
C. testosteroni JL40	fig|285.13.peg.1428	contig14	50227	50102	-	hypothetical protein
C. testosteroni JL40	fig|285.13.peg.1432	contig14	54803	55408	+	hypothetical protein
C. testosteroni JL40	fig|285.13.peg.1446	contig14	70412	70561	+	hypothetical protein
C. testosteroni JL40	fig|285.13.peg.1449	contig14	73653	73862	+	hypothetical protein
C. testosteroni JL40	fig|285.13.peg.1450	contig14	74689	85833	+	hypothetical protein
C. testosteroni JL40	fig|285.13.peg.1451	contig14	85872	87407	+	Outer membrane protein
C. testosteroni JL40	fig|285.13.peg.1452	contig14	87388	88149	+	Membrane-fusion protein
C. testosteroni JL40	fig|285.13.peg.1453	contig14	88136	89482	+	Membrane-fusion protein
C. testosteroni JL40	fig|285.13.peg.1454	contig14	89482	91575	+	Peptidase M50
C. testosteroni JL40	fig|285.13.peg.1529	contig15	2417	2142	-	Heavy metal transport/detoxification protein
C. testosteroni JL40	fig|285.13.peg.1530	contig15	2777	2430	-	Mercuric transport protein, MerT
C. testosteroni JL40	fig|285.13.peg.1531	contig15	2850	3251	+	transcriptional regulator, MerR family
C. testosteroni JL40	fig|285.13.peg.1532	contig15	4155	3340	-	Dihydropteroate synthase (EC 2.5.1.15)
C. testosteroni JL40	fig|285.13.peg.1533	contig15	4574	6067	+	Mobile element protein
C. testosteroni JL40	fig|285.13.peg.1534	contig15	6545	6243	-	Phosphoglucosamine mutase (EC 5.4.2.10)
C. testosteroni JL40	fig|285.13.peg.1535	contig15	7092	6679	-	Resolvase/Integrase TinR protein
C. testosteroni JL40	fig|285.13.peg.1537	contig15	9058	9942	+	Transcriptional regulator
C. testosteroni JL40	fig|285.13.peg.1538	contig15	10129	10010	-	hypothetical protein
C. testosteroni JL40	fig|285.13.peg.1539	contig15	10389	10126	-	putative uracil-DNA glycosylase family protein
C. testosteroni JL40	fig|285.13.peg.1540	contig15	11102	10800	-	FIG01213909: hypothetical protein
C. testosteroni JL40	fig|285.13.peg.1541	contig15	11776	11243	-	FIG01213131: hypothetical protein
C. testosteroni JL40	fig|285.13.peg.1542	contig15	11895	12737	+	Transcriptional regulator, AraC family
C. testosteroni JL40	fig|285.13.peg.1543	contig15	13910	12954	-	Transcriptional regulator, AraC family
C. testosteroni JL40	fig|285.13.peg.1544	contig15	14026	14913	+	putative exported protein
C. testosteroni JL40	fig|285.13.peg.1550	contig15	20749	20291	-	Signal recognition particle receptor protein FtsY (=alpha subunit) (TC 3.A.5.1.1)
C. testosteroni JL40	fig|285.13.peg.1558	contig15	27872	28717	+	Chromate resistance protein ChrB
C. testosteroni JL40	fig|285.13.peg.1565	contig15	35536	35297	-	hypothetical protein
C. testosteroni JL40	fig|285.13.peg.1567	contig15	37788	36640	-	putative tellurite resistant protein
C. testosteroni JL40	fig|285.13.peg.1579	contig15	51727	51440	-	hypothetical protein
C. testosteroni JL40	fig|285.13.peg.1583	contig15	54593	54369	-	hypothetical protein
C. testosteroni JL40	fig|285.13.peg.1587	contig15	58035	58241	+	hypothetical protein
C. testosteroni JL40	fig|285.13.peg.1589	contig15	59103	59219	+	hypothetical protein
C. testosteroni JL40	fig|285.13.peg.1590	contig15	59755	59937	+	hypothetical protein
C. testosteroni JL40	fig|285.13.peg.1591	contig15	62162	60660	-	Error-prone, lesion bypass DNA polymerase V (UmuC)
C. testosteroni JL40	fig|285.13.peg.1592	contig15	62955	62566	-	hypothetical protein
C. testosteroni JL40	fig|285.13.peg.1593	contig15	63252	63554	+	hypothetical protein
C. testosteroni JL40	fig|285.13.peg.1594	contig15	63847	65448	+	hypothetical protein
C. testosteroni JL40	fig|285.13.peg.1597	contig15	67795	67676	-	hypothetical protein
C. testosteroni JL40	fig|285.13.peg.1598	contig15	67811	67930	+	hypothetical protein
C. testosteroni JL40	fig|285.13.peg.1599	contig15	68305	68183	-	hypothetical protein
C. testosteroni JL40	fig|285.13.peg.1600	contig15	69071	68592	-	hypothetical protein
C. testosteroni JL40	fig|285.13.peg.1601	contig15	70060	69293	-	hypothetical protein
C. testosteroni JL40	fig|285.13.peg.1602	contig15	72501	72127	-	Helix-turn-helix motif
C. testosteroni JL40	fig|285.13.peg.1603	contig15	72734	72513	-	hypothetical protein
C. testosteroni JL40	fig|285.13.peg.1604	contig15	73086	72973	-	hypothetical protein
C. testosteroni JL40	fig|285.13.peg.1605	contig15	74562	74750	+	hypothetical protein
C. testosteroni JL40	fig|285.13.peg.1606	contig15	74920	75108	+	hypothetical protein
C. testosteroni JL40	fig|285.13.peg.1607	contig15	75128	75247	+	hypothetical protein
C. testosteroni JL40	fig|285.13.peg.1608	contig15	75552	75698	+	hypothetical protein
C. testosteroni JL40	fig|285.13.peg.1609	contig15	76107	76304	+	hypothetical protein
C. testosteroni JL40	fig|285.13.peg.1610	contig15	77586	77819	+	hypothetical protein
C. testosteroni JL40	fig|285.13.peg.1611	contig15	78053	78238	+	hypothetical protein
C. testosteroni JL40	fig|285.13.peg.1612	contig15	79271	79390	+	hypothetical protein
C. testosteroni JL40	fig|285.13.peg.1613	contig15	79404	79742	+	hypothetical protein
C. testosteroni JL40	fig|285.13.peg.1614	contig15	79989	79747	-	hypothetical protein
C. testosteroni JL40	fig|285.13.peg.1615	contig15	80447	80842	+	hypothetical protein
C. testosteroni JL40	fig|285.13.peg.1616	contig15	81601	81753	+	hypothetical protein
C. testosteroni JL40	fig|285.13.peg.1617	contig15	81976	82110	+	hypothetical protein
C. testosteroni JL40	fig|285.13.peg.1618	contig15	82166	82354	+	hypothetical protein
C. testosteroni JL40	fig|285.13.peg.1619	contig15	82876	82992	+	hypothetical protein
C. testosteroni JL40	fig|285.13.peg.1642	contig15	121157	121390	+	hypothetical protein
C. testosteroni JL40	fig|285.13.peg.1645	contig15	124803	124690	-	hypothetical protein
C. testosteroni JL40	fig|285.13.peg.1655	contig15	134857	134976	+	hypothetical protein
C. testosteroni JL40	fig|285.13.peg.1659	contig15	140325	140519	+	hypothetical protein
C. testosteroni JL40	fig|285.13.peg.1660	contig15	140763	141794	+	integrase/recombinase
C. testosteroni JL40	fig|285.13.peg.1661	contig15	141985	142782	+	KfrA protein
C. testosteroni JL40	fig|285.13.peg.1668	contig15	152478	153062	+	hypothetical protein
C. testosteroni JL40	fig|285.13.peg.1670	contig15	157027	158151	+	hypothetical protein
C. testosteroni JL40	fig|285.13.peg.1671	contig15	159440	159153	-	hypothetical protein
C. testosteroni JL40	fig|285.13.peg.1674	contig15	161478	161738	+	hypothetical protein
C. testosteroni JL40	fig|285.13.peg.1678	contig15	165633	165845	+	hypothetical protein
C. testosteroni JL40	fig|285.13.peg.1682	contig15	168458	168730	+	hypothetical protein
C. testosteroni JL40	fig|285.13.peg.1688	contig15	173772	174251	+	Mobile element protein
C. testosteroni JL40	fig|285.13.peg.1689	contig155	146	15	-	hypothetical protein
C. testosteroni JL40	fig|285.13.peg.1708	contig16	20895	20593	-	GDP-mannose mannosyl hydrolase (EC 3.6.1.-)
C. testosteroni JL40	fig|285.13.peg.1709	contig16	22246	21086	-	CDP-4-dehydro-6-deoxy-D-glucose 3-dehydratase (EC 4.2.1.-)
C. testosteroni JL40	fig|285.13.peg.1710	contig16	23174	22257	-	NAD-dependent epimerase/dehydratase family protein
C. testosteroni JL40	fig|285.13.peg.1711	contig16	24259	23189	-	GDP-mannose 4,6-dehydratase (EC 4.2.1.47)
C. testosteroni JL40	fig|285.13.peg.1712	contig16	26820	25126	-	heparosan synthase A
C. testosteroni JL40	fig|285.13.peg.1713	contig16	30871	27872	-	hypothetical protein
C. testosteroni JL40	fig|285.13.peg.1740	contig16	58409	58269	-	transcriptional regulator, LysR family
C. testosteroni JL40	fig|285.13.peg.1745	contig16	62913	62791	-	hypothetical protein
C. testosteroni JL40	fig|285.13.peg.1766	contig16	85140	82438	-	RecD-like DNA helicase YrrC
C. testosteroni JL40	fig|285.13.peg.1768	contig16	89215	89364	+	hypothetical protein
C. testosteroni JL40	fig|285.13.peg.1773	contig16	96002	96127	+	hypothetical protein
C. testosteroni JL40	fig|285.13.peg.1780	contig16	101465	101247	-	hypothetical protein
C. testosteroni JL40	fig|285.13.peg.1853	contig16	164010	163891	-	hypothetical protein
C. testosteroni JL40	fig|285.13.peg.1855	contig16	164758	164997	+	hypothetical protein
C. testosteroni JL40	fig|285.13.peg.1864	contig16	174843	173617	-	hypothetical protein
C. testosteroni JL40	fig|285.13.peg.1869	contig17	3384	3262	-	hypothetical protein
C. testosteroni JL40	fig|285.13.peg.1873	contig17	7390	7899	+	heme uptake regulator
C. testosteroni JL40	fig|285.13.peg.1874	contig17	7875	8996	+	hypothetical protein
C. testosteroni JL40	fig|285.13.peg.1875	contig17	9327	11759	+	TonB-dependent siderophore receptor
C. testosteroni JL40	fig|285.13.peg.1891	contig17	26126	26254	+	hypothetical protein
C. testosteroni JL40	fig|285.13.peg.1892	contig17	26621	26737	+	hypothetical protein
C. testosteroni JL40	fig|285.13.peg.1893	contig17	27244	27014	-	hypothetical protein
C. testosteroni JL40	fig|285.13.peg.1894	contig17	28508	28645	+	hypothetical protein
C. testosteroni JL40	fig|285.13.peg.1897	contig17	31225	31818	+	Dihydrodipicolinate reductase (EC 1.3.1.26)
C. testosteroni JL40	fig|285.13.peg.1899	contig17	33056	33265	+	conserved hypothetical protein
C. testosteroni JL40	fig|285.13.peg.1900	contig17	35883	33616	-	hypothetical protein
C. testosteroni JL40	fig|285.13.peg.1904	contig17	38281	38051	-	hypothetical protein
C. testosteroni JL40	fig|285.13.peg.1907	contig17	39940	39785	-	hypothetical protein
C. testosteroni JL40	fig|285.13.peg.1908	contig17	40099	40857	+	hypothetical protein
C. testosteroni JL40	fig|285.13.peg.1909	contig17	41152	41024	-	hypothetical protein
C. testosteroni JL40	fig|285.13.peg.1911	contig17	41822	41974	+	hypothetical protein
C. testosteroni JL40	fig|285.13.peg.1913	contig17	44600	44430	-	hypothetical protein
C. testosteroni JL40	fig|285.13.peg.1915	contig17	45773	45648	-	hypothetical protein
C. testosteroni JL40	fig|285.13.peg.1916	contig17	46562	46245	-	hypothetical protein
C. testosteroni JL40	fig|285.13.peg.1924	contig17	53983	53858	-	hypothetical protein
C. testosteroni JL40	fig|285.13.peg.1935	contig17	61696	61893	+	hypothetical protein
C. testosteroni JL40	fig|285.13.peg.1938	contig17	63988	63188	-	conserved hypothetical protein
C. testosteroni JL40	fig|285.13.peg.1955	contig17	86197	86033	-	hypothetical protein
C. testosteroni JL40	fig|285.13.peg.1967	contig17	102417	102539	+	hypothetical protein
C. testosteroni JL40	fig|285.13.peg.2019	contig17	160047	159886	-	hypothetical protein
C. testosteroni JL40	fig|285.13.peg.2034	contig18	15428	15315	-	hypothetical protein
C. testosteroni JL40	fig|285.13.peg.2035	contig18	15748	15635	-	hypothetical protein
C. testosteroni JL40	fig|285.13.peg.2054	contig18	34785	34669	-	Radical SAM family enzyme, similar to coproporphyrinogen III oxidase, oxygen-independent, clustered with nucleoside-triphosphatase RdgB
C. testosteroni JL40	fig|285.13.peg.2055	contig18	36004	34865	-	putative lipoprotein
C. testosteroni JL40	fig|285.13.peg.2056	contig18	36141	36001	-	hypothetical protein
C. testosteroni JL40	fig|285.13.peg.2072	contig18	53730	53557	-	hypothetical protein
C. testosteroni JL40	fig|285.13.peg.2188	contig19	23803	24042	+	hypothetical protein
C. testosteroni JL40	fig|285.13.peg.2210	contig19	47611	47453	-	hypothetical protein
C. testosteroni JL40	fig|285.13.peg.2244	contig19	90321	90461	+	hypothetical protein
C. testosteroni JL40	fig|285.13.peg.2271	contig19	122869	122991	+	hypothetical protein
C. testosteroni JL40	fig|285.13.peg.2278	contig19	131670	130039	-	Rhodanese-related sulfurtransferase
C. testosteroni JL40	fig|285.13.peg.2279	contig19	132701	131700	-	putative exported protein
C. testosteroni JL40	fig|285.13.peg.2280	contig19	133034	133891	+	fatty acid desaturase
C. testosteroni JL40	fig|285.13.peg.2284	contig19	137411	137259	-	hypothetical protein
C. testosteroni JL40	fig|285.13.peg.2285	contig19	137675	137475	-	hypothetical protein
C. testosteroni JL40	fig|285.13.peg.2352	contig2	79161	78943	-	hypothetical protein
C. testosteroni JL40	fig|285.13.peg.2374	contig2	103541	103425	-	hypothetical protein
C. testosteroni JL40	fig|285.13.peg.2388	contig2	117946	117719	-	hypothetical protein
C. testosteroni JL40	fig|285.13.peg.2411	contig2	143647	143492	-	hypothetical protein
C. testosteroni JL40	fig|285.13.peg.2430	contig2	163286	163113	-	hypothetical protein
C. testosteroni JL40	fig|285.13.peg.2433	contig2	166336	166166	-	PROBABLE TRANSCRIPTION REGULATOR PROTEIN
C. testosteroni JL40	fig|285.13.peg.2436	contig2	168711	168310	-	nuclease (SNase-like)
C. testosteroni JL40	fig|285.13.peg.2437	contig2	168891	168760	-	hypothetical protein
C. testosteroni JL40	fig|285.13.peg.2440	contig2	170348	172267	+	TonB-dependent receptor; Outer membrane receptor for ferrienterochelin and colicins
C. testosteroni JL40	fig|285.13.peg.2510	contig2	247112	246915	-	hypothetical protein
C. testosteroni JL40	fig|285.13.peg.2547	contig2	282625	282753	+	hypothetical protein
C. testosteroni JL40	fig|285.13.peg.2612	contig2	355127	355267	+	hypothetical protein
C. testosteroni JL40	fig|285.13.peg.2644	contig2	389193	389074	-	hypothetical protein
C. testosteroni JL40	fig|285.13.peg.2652	contig2	399896	400015	+	hypothetical protein
C. testosteroni JL40	fig|285.13.peg.2659	contig2	405167	404955	-	hypothetical protein
C. testosteroni JL40	fig|285.13.peg.2662	contig2	406978	407151	+	hypothetical protein
C. testosteroni JL40	fig|285.13.peg.2664	contig2	408523	409296	+	Transcriptional regulator, AraC family
C. testosteroni JL40	fig|285.13.peg.2668	contig2	415826	414657	-	L-carnitine dehydratase/bile acid-inducible protein F
C. testosteroni JL40	fig|285.13.peg.2669	contig2	416629	415832	-	Enoyl-CoA hydratase (EC 4.2.1.17)
C. testosteroni JL40	fig|285.13.peg.2670	contig2	417738	416626	-	Acyl-CoA dehydrogenase, short-chain specific( EC:1.3.99.2 )
C. testosteroni JL40	fig|285.13.peg.2672	contig2	418752	418943	+	hypothetical protein
C. testosteroni JL40	fig|285.13.peg.2671	contig2	418760	417735	-	Acyl-CoA dehydrogenase, C-terminal:Acyl-CoA dehydrogenase, central region
C. testosteroni JL40	fig|285.13.peg.2673	contig2	420136	418967	-	Butyryl-CoA dehydrogenase (EC 1.3.99.2)
C. testosteroni JL40	fig|285.13.peg.2674	contig2	421113	420133	-	hypothetical protein
C. testosteroni JL40	fig|285.13.peg.2675	contig2	421282	422061	+	transcriptional regulator, GntR-family
C. testosteroni JL40	fig|285.13.peg.2683	contig2	429395	429910	+	FMN reductase (EC 1.5.1.29)
C. testosteroni JL40	fig|285.13.peg.2684	contig2	429955	430938	+	FIG00919961: hypothetical protein
C. testosteroni JL40	fig|285.13.peg.2685	contig2	431021	432046	+	5-methyltetrahydropteroyltriglutamate--homocysteine methyltransferase (EC 2.1.1.14)
C. testosteroni JL40	fig|285.13.peg.2814	contig21	4681	4478	-	hypothetical protein
C. testosteroni JL40	fig|285.13.peg.2815	contig21	4798	4685	-	hypothetical protein
C. testosteroni JL40	fig|285.13.peg.2818	contig21	7583	7756	+	hypothetical protein
C. testosteroni JL40	fig|285.13.peg.2819	contig21	7749	8048	+	hypothetical protein
C. testosteroni JL40	fig|285.13.peg.2918	contig21	111123	110977	-	hypothetical protein
C. testosteroni JL40	fig|285.13.peg.2921	contig22	864	983	+	hypothetical protein
C. testosteroni JL40	fig|285.13.peg.2923	contig22	2566	1784	-	3-oxoacyl-[acyl-carrier protein] reductase (EC 1.1.1.100)
C. testosteroni JL40	fig|285.13.peg.2924	contig22	2993	3922	+	Transcriptional regulator, LysR family
C. testosteroni JL40	fig|285.13.peg.2925	contig22	5223	4168	-	Oxidoreductase
C. testosteroni JL40	fig|285.13.peg.2926	contig22	5546	5286	-	hypothetical protein
C. testosteroni JL40	fig|285.13.peg.2927	contig22	6386	5646	-	Enoyl-[acyl-carrier-protein] reductase [NADPH] (EC 1.3.1.10)
C. testosteroni JL40	fig|285.13.peg.2929	contig22	8750	7620	-	NADH:flavin oxidoreductase/NADH oxidase
C. testosteroni JL40	fig|285.13.peg.2930	contig22	9229	8876	-	hypothetical protein
C. testosteroni JL40	fig|285.13.peg.2931	contig22	9364	9239	-	hypothetical protein
C. testosteroni JL40	fig|285.13.peg.2932	contig22	10581	9808	-	3-oxoacyl-[acyl-carrier protein] reductase (EC 1.1.1.100)
C. testosteroni JL40	fig|285.13.peg.2933	contig22	10725	11609	+	Transcriptional regulator, LysR family
C. testosteroni JL40	fig|285.13.peg.2934	contig22	12098	11979	-	Mobile element protein
C. testosteroni JL40	fig|285.13.peg.2935	contig22	13213	12278	-	Transcriptional regulator
C. testosteroni JL40	fig|285.13.peg.2936	contig22	13366	14529	+	Hypothetical oxidoreductase YqhD (EC 1.1.-.-)
C. testosteroni JL40	fig|285.13.peg.2937	contig22	14555	15403	+	Dehydrogenases with different specificities (related to short-chain alcohol dehydrogenases)
C. testosteroni JL40	fig|285.13.peg.2940	contig22	18872	18108	-	4-oxalocrotonate decarboxylase (EC 4.1.1.77)
C. testosteroni JL40	fig|285.13.peg.2942	contig22	19911	19684	-	hypothetical protein
C. testosteroni JL40	fig|285.13.peg.2943	contig22	20922	19951	-	putative exported protein
C. testosteroni JL40	fig|285.13.peg.2944	contig22	21898	20993	-	putative 2-pyrone-4,6-dicarboxylic acid hydrolase
C. testosteroni JL40	fig|285.13.peg.2945	contig22	22356	21895	-	Carboxymuconolactone decarboxylase
C. testosteroni JL40	fig|285.13.peg.2947	contig22	23916	24443	+	RNA polymerase sigma-70 factor, ECF subfamily
C. testosteroni JL40	fig|285.13.peg.2948	contig22	24440	25420	+	Fe2+-dicitrate sensor, membrane component
C. testosteroni JL40	fig|285.13.peg.2949	contig22	25526	28024	+	TonB-dependent siderophore receptor
C. testosteroni JL40	fig|285.13.peg.2951	contig22	29633	28737	-	Transcriptional regulator, AraC family
C. testosteroni JL40	fig|285.13.peg.2952	contig22	29731	30474	+	Dehydrogenases with different specificities (related to short-chain alcohol dehydrogenases)
C. testosteroni JL40	fig|285.13.peg.2953	contig22	31117	32727	+	Methyl-accepting chemotaxis protein I (serine chemoreceptor protein)
C. testosteroni JL40	fig|285.13.peg.2954	contig22	32874	34382	+	hypothetical protein
C. testosteroni JL40	fig|285.13.peg.2972	contig22	52632	52492	-	hypothetical protein
C. testosteroni JL40	fig|285.13.peg.2973	contig22	53299	52958	-	Phage-related protein
C. testosteroni JL40	fig|285.13.peg.2974	contig22	53531	54115	+	Transcriptional regulator, TetR family
C. testosteroni JL40	fig|285.13.peg.2975	contig22	54571	54696	+	hypothetical protein
C. testosteroni JL40	fig|285.13.peg.2976	contig22	55451	54717	-	Oxidoreductase, short-chain dehydrogenase/reductase family
C. testosteroni JL40	fig|285.13.peg.2977	contig22	55576	56400	+	Hydrogen peroxide-inducible genes activator
C. testosteroni JL40	fig|285.13.peg.2978	contig22	56859	56981	+	hypothetical protein
C. testosteroni JL40	fig|285.13.peg.2980	contig22	61478	60555	-	Uncharacterized protein UPF0065
C. testosteroni JL40	fig|285.13.peg.2981	contig22	62741	61542	-	Peptidase M20D, amidohydrolase (EC 3.5.1.32)
C. testosteroni JL40	fig|285.13.peg.2983	contig22	64995	64366	-	No significant database matches
C. testosteroni JL40	fig|285.13.peg.2984	contig22	65902	65030	-	ABC-type polar amino acid transport system, ATPase component
C. testosteroni JL40	fig|285.13.peg.2985	contig22	66701	65889	-	Glutamate transport membrane-spanning protein
C. testosteroni JL40	fig|285.13.peg.2986	contig22	67440	66691	-	Glutamate transport membrane-spanning protein
C. testosteroni JL40	fig|285.13.peg.2987	contig22	68702	67437	-	Aspartate aminotransferase (EC 2.6.1.1)
C. testosteroni JL40	fig|285.13.peg.2988	contig22	70186	68699	-	D-2-hydroxyglutarate dehydrogenase
C. testosteroni JL40	fig|285.13.peg.2989	contig22	71318	70191	-	hypothetical protein
C. testosteroni JL40	fig|285.13.peg.2990	contig22	72160	71327	-	ABC-type amino acid transport/signal transduction systems, periplasmic component/domain
C. testosteroni JL40	fig|285.13.peg.2991	contig22	73059	72157	-	ABC transporter amino acid-binding protein
C. testosteroni JL40	fig|285.13.peg.2992	contig22	74007	73156	-	ABC transporter amino acid-binding protein
C. testosteroni JL40	fig|285.13.peg.2993	contig22	75660	74083	-	Rhodanese-related sulfurtransferase
C. testosteroni JL40	fig|285.13.peg.2994	contig22	78054	75829	-	Rhodanese-related sulfurtransferase
C. testosteroni JL40	fig|285.13.peg.2995	contig22	78230	79234	+	putative exported protein
C. testosteroni JL40	fig|285.13.peg.2996	contig22	79262	79726	+	Type III restriction enzyme, res subunit:DEAD/DEAH box helicase, N-terminal
C. testosteroni JL40	fig|285.13.peg.2999	contig22	82788	82910	+	hypothetical protein
C. testosteroni JL40	fig|285.13.peg.3003	contig22	86417	87580	+	hypothetical protein
C. testosteroni JL40	fig|285.13.peg.3030	contig23	29365	29493	+	hypothetical protein
C. testosteroni JL40	fig|285.13.peg.3070	contig24	30	260	+	Arsenic resistance protein ArsH
C. testosteroni JL40	fig|285.13.peg.3078	contig24	7115	7273	+	hypothetical protein
C. testosteroni JL40	fig|285.13.peg.3104	contig24	36873	36992	+	hypothetical protein
C. testosteroni JL40	fig|285.13.peg.3124	contig24	58841	59125	+	hypothetical protein
C. testosteroni JL40	fig|285.13.peg.3123	contig24	58886	58734	-	hypothetical protein
C. testosteroni JL40	fig|285.13.peg.3130	contig24	66611	66727	+	hypothetical protein
C. testosteroni JL40	fig|285.13.peg.3140	contig25	8626	8769	+	hypothetical protein
C. testosteroni JL40	fig|285.13.peg.3141	contig25	10161	10310	+	hypothetical protein
C. testosteroni JL40	fig|285.13.peg.3142	contig25	12168	10597	-	hypothetical protein
C. testosteroni JL40	fig|285.13.peg.3163	contig25	36205	36333	+	hypothetical protein
C. testosteroni JL40	fig|285.13.peg.3168	contig25	42237	42509	+	hypothetical protein
C. testosteroni JL40	fig|285.13.peg.3170	contig25	44196	44510	+	conserved hypothetical protein
C. testosteroni JL40	fig|285.13.peg.3171	contig25	44655	45176	+	possible sigma-70 factor, ECF subfamily
C. testosteroni JL40	fig|285.13.peg.3172	contig25	45265	46320	+	putative transmembrane sensor
C. testosteroni JL40	fig|285.13.peg.3173	contig25	46471	48897	+	TonB-dependent siderophore receptor
C. testosteroni JL40	fig|285.13.peg.3174	contig25	49849	49607	-	putative ferric uptake regulator, Fur family
C. testosteroni JL40	fig|285.13.peg.3183	contig25	59376	59254	-	hypothetical protein
C. testosteroni JL40	fig|285.13.peg.3184	contig25	59850	59737	-	hypothetical protein
C. testosteroni JL40	fig|285.13.peg.3190	contig25	65578	65393	-	Electron transfer flavoprotein, alpha subunit
C. testosteroni JL40	fig|285.13.peg.3218	contig26	36418	35381	-	outer membrane porin, OmpC family
C. testosteroni JL40	fig|285.13.peg.3219	contig26	37947	36493	-	Aldehyde dehydrogenase (EC 1.2.1.3)
C. testosteroni JL40	fig|285.13.peg.3220	contig26	39734	37998	-	acetolactate synthase large subunit
C. testosteroni JL40	fig|285.13.peg.3221	contig26	40731	39757	-	putative exported protein
C. testosteroni JL40	fig|285.13.peg.3222	contig26	41843	40821	-	ferredoxin--NAD(+) reductase( EC:1.18.1.3 )
C. testosteroni JL40	fig|285.13.peg.3223	contig26	42319	41840	-	Ortho-halobenzoate 1,2-dioxygenase beta-ISP protein OhbA
C. testosteroni JL40	fig|285.13.peg.3225	contig26	43772	44530	+	putative transcriptional regulator
C. testosteroni JL40	fig|285.13.peg.3227	contig26	44865	45020	+	Integrase, catalytic region
C. testosteroni JL40	fig|285.13.peg.3228	contig26	46765	45632	-	N-carbamoyl-L-amino acid hydrolase (EC 3.5.1.87)
C. testosteroni JL40	fig|285.13.peg.3229	contig26	48332	46950	-	Allantoinase (EC 3.5.2.5)
C. testosteroni JL40	fig|285.13.peg.3230	contig26	48806	49330	+	Transcriptional regulator
C. testosteroni JL40	fig|285.13.peg.3231	contig26	49718	50812	+	Conservative hypothetical protein probably involved in hydantoin, pyrimidine utilization
C. testosteroni JL40	fig|285.13.peg.3232	contig26	50815	52470	+	Urocanate hydratase (EC 4.2.1.49)
C. testosteroni JL40	fig|285.13.peg.3233	contig26	52600	53949	+	Permeases of the major facilitator superfamily
C. testosteroni JL40	fig|285.13.peg.3234	contig26	54022	55788	+	Histidine ammonia-lyase (EC 4.3.1.3)
C. testosteroni JL40	fig|285.13.peg.3235	contig26	55901	57040	+	possible hydrolase
C. testosteroni JL40	fig|285.13.peg.3236	contig26	57264	58382	+	Outer membrane protein (porin)
C. testosteroni JL40	fig|285.13.peg.3237	contig26	58458	60083	+	Putative Histidine ammonia-lyase (EC 4.3.1.3); Putative Allantokinase
C. testosteroni JL40	fig|285.13.peg.3238	contig26	60126	61097	+	Outer membrane protein (porin)
C. testosteroni JL40	fig|285.13.peg.3242	contig29	647	769	+	hypothetical protein
C. testosteroni JL40	fig|285.13.peg.3243	contig29	2193	2651	+	RNA polymerase sigma-70 factor, ECF subfamily
C. testosteroni JL40	fig|285.13.peg.3244	contig29	2675	4345	+	Ferrichrome-iron receptor
C. testosteroni JL40	fig|285.13.peg.3245	contig29	4345	5547	+	Uncharacterized iron-regulated membrane protein; Iron-uptake factor PiuB
C. testosteroni JL40	fig|285.13.peg.3255	contig29	14732	14229	-	short-chain dehydrogenase/reductase SDR
C. testosteroni JL40	fig|285.13.peg.3260	contig29	21994	20639	-	mercuric reductase
C. testosteroni JL40	fig|285.13.peg.3261	contig29	22268	24058	+	hypothetical protein
C. testosteroni JL40	fig|285.13.peg.3262	contig29	27723	27998	+	hypothetical protein
C. testosteroni JL40	fig|285.13.peg.3263	contig29	28042	28374	+	hypothetical protein
C. testosteroni JL40	fig|285.13.peg.3264	contig29	29609	28488	-	hypothetical protein
C. testosteroni JL40	fig|285.13.peg.3265	contig29	31363	29708	-	hypothetical protein
C. testosteroni JL40	fig|285.13.peg.3266	contig29	34003	33875	-	hypothetical protein
C. testosteroni JL40	fig|285.13.peg.3267	contig29	34392	35438	+	Putative cytoplasmic protein
C. testosteroni JL40	fig|285.13.peg.3268	contig29	36720	35689	-	virulence regulating protein
C. testosteroni JL40	fig|285.13.peg.3269	contig29	37502	36720	-	Short-chain dehydrogenase/reductase SDR
C. testosteroni JL40	fig|285.13.peg.3270	contig29	40185	37936	-	hypothetical protein
C. testosteroni JL40	fig|285.13.peg.3271	contig29	42165	40618	-	hypothetical protein
C. testosteroni JL40	fig|285.13.peg.3272	contig29	44487	42691	-	hypothetical protein
C. testosteroni JL40	fig|285.13.peg.3274	contig29	49686	49814	+	hypothetical protein
C. testosteroni JL40	fig|285.13.peg.3275	contig29	52897	52784	-	Putative cytoplasmic protein
C. testosteroni JL40	fig|285.13.peg.3278	contig29	55613	55500	-	hypothetical protein
C. testosteroni JL40	fig|285.13.peg.3289	contig3	5723	6112	+	phage-related hypothetical protein
C. testosteroni JL40	fig|285.13.peg.3290	contig3	6616	6774	+	hypothetical protein
C. testosteroni JL40	fig|285.13.peg.3292	contig3	9243	8581	-	Phage-related protein
C. testosteroni JL40	fig|285.13.peg.3293	contig3	9782	9534	-	hypothetical protein
C. testosteroni JL40	fig|285.13.peg.3294	contig3	10014	10250	+	hypothetical protein
C. testosteroni JL40	fig|285.13.peg.3295	contig3	12075	11041	-	hypothetical protein
C. testosteroni JL40	fig|285.13.peg.3296	contig3	14120	12090	-	C-5 cytosine-specific DNA methylase
C. testosteroni JL40	fig|285.13.peg.3297	contig3	14768	14202	-	hypothetical protein
C. testosteroni JL40	fig|285.13.peg.3298	contig3	15117	14857	-	hypothetical protein
C. testosteroni JL40	fig|285.13.peg.3299	contig3	15517	15107	-	hypothetical protein
C. testosteroni JL40	fig|285.13.peg.3303	contig3	16777	16523	-	hypothetical protein
C. testosteroni JL40	fig|285.13.peg.3304	contig3	17694	16783	-	hypothetical protein
C. testosteroni JL40	fig|285.13.peg.3305	contig3	18133	17780	-	hypothetical protein
C. testosteroni JL40	fig|285.13.peg.3306	contig3	18500	18174	-	hypothetical protein
C. testosteroni JL40	fig|285.13.peg.3307	contig3	18760	18626	-	hypothetical protein
C. testosteroni JL40	fig|285.13.peg.3309	contig3	19282	19163	-	hypothetical protein
C. testosteroni JL40	fig|285.13.peg.3310	contig3	20035	19286	-	hypothetical protein
C. testosteroni JL40	fig|285.13.peg.3311	contig3	20678	20178	-	hypothetical protein
C. testosteroni JL40	fig|285.13.peg.3312	contig3	21296	21697	+	hypothetical protein
C. testosteroni JL40	fig|285.13.peg.3314	contig3	22756	23187	+	hypothetical protein
C. testosteroni JL40	fig|285.13.peg.3315	contig3	23214	23717	+	hypothetical protein
C. testosteroni JL40	fig|285.13.peg.3316	contig3	23904	23785	-	hypothetical protein
C. testosteroni JL40	fig|285.13.peg.3317	contig3	24141	26609	+	DNA primase/helicase, phage-associated
C. testosteroni JL40	fig|285.13.peg.3318	contig3	26921	27166	+	hypothetical protein
C. testosteroni JL40	fig|285.13.peg.3320	contig3	28005	28628	+	hypothetical protein
C. testosteroni JL40	fig|285.13.peg.3321	contig3	28679	30568	+	Phage terminase, large subunit
C. testosteroni JL40	fig|285.13.peg.3322	contig3	30599	30907	+	hypothetical protein
C. testosteroni JL40	fig|285.13.peg.3323	contig3	31156	31272	+	hypothetical protein
C. testosteroni JL40	fig|285.13.peg.3325	contig3	32858	34249	+	prophage LambdaW4, minor capsid protein C, putative
C. testosteroni JL40	fig|285.13.peg.3326	contig3	34276	34641	+	hypothetical protein
C. testosteroni JL40	fig|285.13.peg.3327	contig3	34666	35706	+	elements of external origin; phage-related functions and prophages
C. testosteroni JL40	fig|285.13.peg.3328	contig3	35717	36052	+	hypothetical protein
C. testosteroni JL40	fig|285.13.peg.3329	contig3	36102	36518	+	hypothetical protein
C. testosteroni JL40	fig|285.13.peg.3330	contig3	36544	37215	+	hypothetical protein
C. testosteroni JL40	fig|285.13.peg.3331	contig3	37260	37715	+	hypothetical protein
C. testosteroni JL40	fig|285.13.peg.3332	contig3	37691	38179	+	hypothetical protein
C. testosteroni JL40	fig|285.13.peg.3333	contig3	38189	41347	+	Phage tail length tape-measure protein 1
C. testosteroni JL40	fig|285.13.peg.3338	contig3	48561	49022	+	hypothetical protein
C. testosteroni JL40	fig|285.13.peg.3343	contig3	51890	52228	+	hypothetical protein
C. testosteroni JL40	fig|285.13.peg.3344	contig3	52225	52524	+	hypothetical protein
C. testosteroni JL40	fig|285.13.peg.3345	contig3	52521	53072	+	phage-related hypothetical protein
C. testosteroni JL40	fig|285.13.peg.3350	contig3	57704	56400	-	phage recombinase, putative
C. testosteroni JL40	fig|285.13.peg.3399	contig3	108235	107297	-	hypothetical protein
C. testosteroni JL40	fig|285.13.peg.3400	contig3	108575	108291	-	DNA-cytosine methyltransferase (EC 2.1.1.37)
C. testosteroni JL40	fig|285.13.peg.3406	contig3	114881	114762	-	Mobile element protein
C. testosteroni JL40	fig|285.13.peg.3413	contig3	119810	119667	-	hypothetical protein
C. testosteroni JL40	fig|285.13.peg.3416	contig3	123590	123342	-	DNA recombination-dependent growth factor C
C. testosteroni JL40	fig|285.13.peg.3417	contig3	123763	123647	-	DNA recombination-dependent growth factor C
C. testosteroni JL40	fig|285.13.peg.3418	contig3	123876	123748	-	hypothetical protein
C. testosteroni JL40	fig|285.13.peg.3419	contig3	125403	124195	-	diguanylate cyclase
C. testosteroni JL40	fig|285.13.peg.3421	contig3	127635	127504	-	hypothetical protein
C. testosteroni JL40	fig|285.13.peg.3424	contig3	130033	129395	-	putative transcriptional regulator, TetR family
C. testosteroni JL40	fig|285.13.peg.3425	contig3	131318	130062	-	Xaa-Pro aminopeptidase (EC 3.4.11.9)
C. testosteroni JL40	fig|285.13.peg.3438	contig30	8729	8604	-	hypothetical protein
C. testosteroni JL40	fig|285.13.peg.3486	contig31	445	2361	+	hypothetical protein
C. testosteroni JL40	fig|285.13.peg.3487	contig31	2730	5033	+	ATP-binding protein
C. testosteroni JL40	fig|285.13.peg.3488	contig31	5221	5078	-	hypothetical protein
[truncated: 1,500 more rows]
