# Supplementary material for: High correlation between genotypes and phenotypes of environmental bacteria Comamonas testosteroni strains
Source: BMC Genomics. 2015 Feb 21;16(1):110. doi: 10.1186/s12864-015-1314-x (PMC4344759; doi:10.1186/s12864-015-1314-x)
Supplement: Additional file 5: Table S5. — The gene clusters and dispersed genes for nitrate/nitrite reduction in the C. testosteroni strains. [file 12864_2015_1314_MOESM5_ESM.xls]

## Sheet: Table S4
Table S5. The gene clusters and dispersed genes for nitrate/nitrite reduction in the C. testosteroni strains
The genes could be viewed in SEED viewer in RAST Prokaryotic Genome Annotation Server (http://rast.nmpdr.org) with user ID: C_t_visitor and password: testosteroni
* the genes which were used to build the NJ tree for nitrate/nitrite reduction in Figure 9A
	function	Strains
		D4	DF1	DF2	DS1	JC8	JC9	JC12	JC13	JL14	JL40	CNB-2	KF-1	S44	ATCC 11996
Cluster I*	Response regulator NasT	fig|285.23.peg.3541	fig|285.24.peg.1483	fig|285.26.peg.1816	fig|285.25.peg.2695	fig|285.9.peg.3034	fig|285.10.peg.1877	fig|285.11.peg.2779	fig|285.27.peg.3232	fig|285.15.peg.3599	fig|285.13.peg.149	fig|688245.19.peg.616	fig|399795.6.peg.1083	fig|563045.5.peg.4653	fig|1009852.5.peg.3887
	Nitrate ABC transporter, nitrate-binding protein	fig|285.23.peg.3542	fig|285.24.peg.1484	fig|285.26.peg.1817	fig|285.25.peg.2696	fig|285.9.peg.3035	fig|285.10.peg.1878	fig|285.11.peg.2780	fig|285.27.peg.3233	fig|285.15.peg.3600	fig|285.13.peg.150	fig|688245.19.peg.617	fig|399795.6.peg.1085	fig|563045.5.peg.4655	fig|1009852.5.peg.3885
	Nitrate ABC transporter, permease protein	fig|285.23.peg.3543	fig|285.24.peg.1485	fig|285.26.peg.1818	fig|285.25.peg.2697	fig|285.9.peg.3036	fig|285.10.peg.1879	fig|285.11.peg.2781	fig|285.27.peg.3234	fig|285.15.peg.3601	fig|285.13.peg.151	fig|688245.19.peg.618	fig|399795.6.peg.1086	fig|563045.5.peg.4656	fig|1009852.5.peg.3884
	Nitrate ABC transporter, ATP-binding protein	fig|285.23.peg.3545	fig|285.24.peg.1486	fig|285.26.peg.1819	fig|285.25.peg.2698	fig|285.9.peg.3037	fig|285.10.peg.1880	fig|285.11.peg.2782	fig|285.27.peg.3235	fig|285.15.peg.3602	fig|285.13.peg.152	fig|688245.19.peg.619	fig|399795.6.peg.1087	fig|563045.5.peg.4657	fig|1009852.5.peg.3883
	Nitrite reductase [NAD(P)H] large subunit (EC 1.7.1.4)	fig|285.23.peg.3546	fig|285.24.peg.1488	fig|285.26.peg.1821	fig|285.25.peg.2700	fig|285.9.peg.3038	fig|285.10.peg.1882	fig|285.11.peg.2783	fig|285.27.peg.3237	fig|285.15.peg.3603	fig|285.13.peg.154	fig|688245.19.peg.621	fig|399795.6.peg.1090	fig|563045.5.peg.4659	fig|1009852.5.peg.3881
	Nitrite reductase [NAD(P)H] small subunit (EC 1.7.1.4)	fig|285.23.peg.3547	fig|285.24.peg.1489	fig|285.26.peg.1822	fig|285.25.peg.2701	fig|285.9.peg.3039	fig|285.10.peg.1883	fig|285.11.peg.2784	fig|285.27.peg.3238	fig|285.15.peg.3604	fig|285.13.peg.155	fig|688245.19.peg.622	fig|399795.6.peg.1091	fig|563045.5.peg.4660	fig|1009852.5.peg.3880
	Assimilatory nitrate reductase large subunit (EC:1.7.99.4)	fig|285.23.peg.3548	fig|285.24.peg.1490	fig|285.26.peg.1823	fig|285.25.peg.2702	fig|285.9.peg.3040	fig|285.10.peg.1884	fig|285.11.peg.2785	fig|285.27.peg.3239	fig|285.15.peg.3605	fig|285.13.peg.156	fig|688245.19.peg.623	fig|399795.6.peg.1092	fig|563045.5.peg.4661	fig|1009852.5.peg.3879
Cluster II	Assimilatory nitrate reductase large subunit (EC:1.7.99.4)	fig|285.23.peg.4403	fig|285.24.peg.1987	fig|285.26.peg.3568	fig|285.25.peg.2290	fig|285.9.peg.2458	fig|285.10.peg.2426	fig|285.11.peg.1667	fig|285.27.peg.1846
	Nitrite reductase [NAD(P)H] small subunit (EC 1.7.1.4)	fig|285.23.peg.4404	fig|285.24.peg.1988	fig|285.26.peg.3569	fig|285.25.peg.2291	fig|285.9.peg.2459	fig|285.10.peg.2427	fig|285.11.peg.1668	fig|285.27.peg.1847	fig|285.15.peg.5339
	Nitrite reductase [NAD(P)H] large subunit (EC 1.7.1.4)	fig|285.23.peg.4405	fig|285.24.peg.1989	fig|285.26.peg.3570	fig|285.25.peg.2292	fig|285.9.peg.2460	fig|285.10.peg.2428	fig|285.11.peg.1669	fig|285.27.peg.1848	fig|285.15.peg.5340
	Nitrate/nitrite transporter	fig|285.23.peg.4407	fig|285.24.peg.1991	fig|285.26.peg.3573		fig|285.9.peg.2463	fig|285.10.peg.2431	fig|285.11.peg.1672	fig|285.27.peg.1851	fig|285.15.peg.5343
Cluster III	Cytochrome c-type protein NapC	fig|285.23.peg.2867	fig|285.24.peg.2633	fig|285.26.peg.4754	fig|285.25.peg.4518	fig|285.9.peg.817	fig|285.10.peg.4850	fig|285.11.peg.587	fig|285.27.peg.586	fig|285.15.peg.656	fig|285.13.peg.2536	fig|688245.19.peg.2106		fig|563045.5.peg.649	fig|1009852.5.peg.1104
	Nitrate reductase cytochrome c550-type subunit	fig|285.23.peg.2868	fig|285.24.peg.2634	fig|285.26.peg.4755	fig|285.25.peg.4519	fig|285.9.peg.816	fig|285.10.peg.4851	fig|285.11.peg.588	fig|285.27.peg.587	fig|285.15.peg.657	fig|285.13.peg.2537	fig|688245.19.peg.2107		fig|563045.5.peg.648	fig|1009852.5.peg.1103
	Periplasmic nitrate reductase precursor (EC 1.7.99.4)	fig|285.23.peg.2869	fig|285.24.peg.2635	fig|285.26.peg.4756	fig|285.25.peg.4520	fig|285.9.peg.815	fig|285.10.peg.4852	fig|285.11.peg.589	fig|285.27.peg.588	fig|285.15.peg.658	fig|285.13.peg.2538	fig|688245.19.peg.2108		fig|563045.5.peg.647	fig|1009852.5.peg.1102
	Periplasmic nitrate reductase component NapD		fig|285.24.peg.2636	fig|285.26.peg.4757	fig|285.25.peg.4521		fig|285.10.peg.4853	fig|285.11.peg.590	fig|285.27.peg.589		fig|285.13.peg.2539	fig|688245.19.peg.2109		fig|563045.5.peg.646
Dispersed genes	Putative nitrite reductase	fig|285.23.peg.2960	fig|285.24.peg.3501	fig|285.26.peg.3231	fig|285.25.peg.4333	fig|285.9.peg.726	fig|285.10.peg.4941	fig|285.11.peg.679	fig|285.27.peg.678	fig|285.15.peg.4051	fig|285.13.peg.2633	fig|688245.19.peg.2203	fig|399795.6.peg.2909	fig|563045.5.peg.1699	fig|1009852.5.peg.1013
	Nitrate/nitrite transporter	fig|285.23.peg.1730	fig|285.24.peg.1544	fig|285.26.peg.5230	fig|285.25.peg.5200	fig|285.9.peg.2104	fig|285.10.peg.1487	fig|285.11.peg.3228	fig|285.27.peg.2888	fig|285.15.peg.5343	fig|285.13.peg.3888	fig|688245.19.peg.1549	fig|399795.6.peg.5198	fig|563045.5.peg.1428	fig|1009852.5.peg.257
	Nitrate/nitrite transporter	fig|285.23.peg.65	fig|285.24.peg.1545	fig|285.26.peg.337	fig|285.25.peg.1552	fig|285.9.peg.225	fig|285.10.peg.225	fig|285.11.peg.1684	fig|285.27.peg.225	fig|285.15.peg.66		fig|688245.19.peg.4337		fig|563045.5.peg.399
	Nitrate/nitrite transporter	fig|285.23.peg.325	fig|285.24.peg.5032	fig|285.26.peg.3143	fig|285.25.peg.1553	fig|285.9.peg.4024	fig|285.10.peg.3173	fig|285.11.peg.226	fig|285.27.peg.2284	fig|285.15.peg.4341		fig|688245.19.peg.4986		fig|563045.5.peg.3381
	Nitrate/nitrite transporter		fig|285.24.peg.4548	fig|285.26.peg.2464	fig|285.25.peg.5114
	Nitrate/nitrite transporter		fig|285.24.peg.5044	fig|285.26.peg.2465	fig|285.25.peg.3643
	Nitrate/nitrite transporter		fig|285.24.peg.3885	fig|285.26.peg.3199
