# Supplementary material for: High correlation between genotypes and phenotypes of environmental bacteria Comamonas testosteroni strains
Source: BMC Genomics. 2015 Feb 21;16(1):110. doi: 10.1186/s12864-015-1314-x (PMC4344759; doi:10.1186/s12864-015-1314-x)
Supplement: Additional file 6: Table S6. — The gene clusters for steroids degradation in the C. testosteroni strains. [file 12864_2015_1314_MOESM6_ESM.xls]

## Sheet: Table S5
Table S6. The gene clusters for steroids degradation in the C. testosteroni strains
The genes could be viewed in SEED viewer in RAST Prokaryotic Genome Annotation Server (http://rast.nmpdr.org) with user ID: C_t_visitor and password: testosteroni
Accession number of homologous gene cluster from TA441	Gene name	Annotated functions in strain TA441	Strains
			ATCC 11996	D4	DF1	DF2	DS1	JC12	JC13	JC8	JC9	JL14	JL40	CNB-2	KF-1	S44
AB040808	tesB	meta-cleavage enzyme	fig|1009852.5.peg.1584	fig|285.23.peg.4587	fig|285.24.peg.5103	fig|285.26.peg.667	fig|285.25.peg.875	fig|285.11.peg.4385	fig|285.27.peg.4104	fig|285.9.peg.4782	fig|285.10.peg.4239	fig|285.15.peg.1422	fig|285.13.peg.4953	fig|688245.19.peg.1331	fig|399795.6.peg.1851	fig|563045.5.peg.185
	ORF1		fig|1009852.5.peg.1583	fig|285.23.peg.4588	fig|285.24.peg.5104	fig|285.26.peg.668	fig|285.25.peg.876	fig|285.11.peg.4386	fig|285.27.peg.4105	fig|285.9.peg.4783	fig|285.10.peg.4240	fig|285.15.peg.1423	fig|285.13.peg.4954	fig|688245.19.peg.1332	fig|399795.6.peg.1852	fig|563045.5.peg.184
	ORF2		fig|1009852.5.peg.1582	fig|285.23.peg.4589	fig|285.24.peg.5105	fig|285.26.peg.669	fig|285.25.peg.877	fig|285.11.peg.4387	fig|285.27.peg.4106	fig|285.9.peg.4784	fig|285.10.peg.4241	fig|285.15.peg.1424	fig|285.13.peg.4955	fig|688245.19.peg.1333	fig|399795.6.peg.1853	fig|563045.5.peg.183
	ORF3		fig|1009852.5.peg.1581	fig|285.23.peg.4590	fig|285.24.peg.5106	fig|285.26.peg.670	fig|285.25.peg.878	fig|285.11.peg.4388	fig|285.27.peg.4107	fig|285.9.peg.4785	fig|285.10.peg.4242	fig|285.15.peg.1425	fig|285.13.peg.4956	fig|688245.19.peg.1334	fig|399795.6.peg.1854	fig|563045.5.peg.182
AB186487	ORF4	probable enoyl-ACP reductase	fig|1009852.5.peg.1580	fig|285.23.peg.4591	fig|285.24.peg.5107	fig|285.26.peg.671	fig|285.25.peg.879	fig|285.11.peg.4389	fig|285.27.peg.4108	fig|285.9.peg.4786	fig|285.10.peg.4243	fig|285.15.peg.1426	fig|285.13.peg.4957	fig|688245.19.peg.1335	fig|399795.6.peg.1855	fig|563045.5.peg.181
	ORF5	probable enoyl-CoA hydratase	fig|1009852.5.peg.1579	fig|285.23.peg.4592	fig|285.24.peg.5108	fig|285.26.peg.672	fig|285.25.peg.880	fig|285.11.peg.4390	fig|285.27.peg.4109	fig|285.9.peg.4787	fig|285.10.peg.4244	fig|285.15.peg.1427	fig|285.13.peg.4958	fig|688245.19.peg.1336	fig|399795.6.peg.1856	fig|563045.5.peg.180
	ORF21	probable acyl-CoA dehydrogenase	fig|1009852.5.peg.1578	fig|285.23.peg.4593	fig|285.24.peg.5109	fig|285.26.peg.673	fig|285.25.peg.881	fig|285.11.peg.4391	fig|285.27.peg.4110	fig|285.9.peg.4788	fig|285.10.peg.4245	fig|285.15.peg.1428	fig|285.13.peg.4959	fig|688245.19.peg.1337	fig|399795.6.peg.1857	fig|563045.5.peg.179
	ORF22	probable acyl-CoA dehydrogenase	fig|1009852.5.peg.1577	fig|285.23.peg.4594	fig|285.24.peg.5110	fig|285.26.peg.674	fig|285.25.peg.882	fig|285.11.peg.4392	fig|285.27.peg.4111	fig|285.9.peg.4789	fig|285.10.peg.4246	fig|285.15.peg.1429	fig|285.13.peg.4960	fig|688245.19.peg.1338	fig|399795.6.peg.1858	fig|563045.5.peg.178
	ORF23	probable thiolase	fig|1009852.5.peg.1576	fig|285.23.peg.4595	fig|285.24.peg.5111	fig|285.26.peg.675	fig|285.25.peg.883	fig|285.11.peg.4393	fig|285.27.peg.4112	fig|285.9.peg.4790	fig|285.10.peg.4247	fig|285.15.peg.1430	fig|285.13.peg.4961	fig|688245.19.peg.1339	fig|399795.6.peg.1859	fig|563045.5.peg.177
	ORF25	hypothetical protein	fig|1009852.5.peg.1575	fig|285.23.peg.4596	fig|285.24.peg.5112	fig|285.26.peg.676	fig|285.25.peg.884	fig|285.11.peg.4394	fig|285.27.peg.4113	fig|285.9.peg.4791	fig|285.10.peg.4248	fig|285.15.peg.1431		fig|688245.19.peg.1340		fig|563045.5.peg.176
	ORF26	hypothetical protein	fig|1009852.5.peg.1574	fig|285.23.peg.4597	fig|285.24.peg.5113	fig|285.26.peg.677	fig|285.25.peg.885	fig|285.11.peg.4395	fig|285.27.peg.4114	fig|285.9.peg.4792	fig|285.10.peg.4249	fig|285.15.peg.1432	fig|285.13.peg.4962	fig|688245.19.peg.1341	fig|399795.6.peg.1860	fig|563045.5.peg.175
	ORF27	oxidoreductase	fig|1009852.5.peg.1573	fig|285.23.peg.4598	fig|285.24.peg.5114	fig|285.26.peg.678	fig|285.25.peg.886	fig|285.11.peg.4396	fig|285.27.peg.4115	fig|285.9.peg.4793	fig|285.10.peg.4250	fig|285.15.peg.1433	fig|285.13.peg.4963	fig|688245.19.peg.1342	fig|399795.6.peg.1861	fig|563045.5.peg.174
	ORF28	probable acyl-CoA dehydrogenase	fig|1009852.5.peg.1572	fig|285.23.peg.4599	fig|285.24.peg.5115	fig|285.26.peg.679	fig|285.25.peg.887	fig|285.11.peg.4397	fig|285.27.peg.4116	fig|285.9.peg.4794	fig|285.10.peg.4251	fig|285.15.peg.1434	fig|285.13.peg.4964	fig|688245.19.peg.1343	fig|399795.6.peg.1862	fig|563045.5.peg.173
	ORF30	probable acyl-CoA dehydrogenase	fig|1009852.5.peg.1571	fig|285.23.peg.4600	fig|285.24.peg.5116	fig|285.26.peg.680	fig|285.25.peg.888	fig|285.11.peg.4398	fig|285.27.peg.4117	fig|285.9.peg.4795	fig|285.10.peg.4252	fig|285.15.peg.1435	fig|285.13.peg.4965	fig|688245.19.peg.1344	fig|399795.6.peg.1863	fig|563045.5.peg.172
	ORF31	oxidoreductase	fig|1009852.5.peg.1570	fig|285.23.peg.4601	fig|285.24.peg.5117	fig|285.26.peg.681	fig|285.25.peg.889	fig|285.11.peg.4399	fig|285.27.peg.4118	fig|285.9.peg.4796	fig|285.10.peg.4253	fig|285.15.peg.1436	fig|285.13.peg.4966	fig|688245.19.peg.1345	fig|399795.6.peg.1865	fig|563045.5.peg.171
	ORF32	hypothetical protein	fig|1009852.5.peg.1569	fig|285.23.peg.4602	fig|285.24.peg.5118	fig|285.26.peg.682	fig|285.25.peg.890	fig|285.11.peg.4400	fig|285.27.peg.4119	fig|285.9.peg.4797	fig|285.10.peg.4254	fig|285.15.peg.1437	fig|285.13.peg.4967	fig|688245.19.peg.1346	fig|399795.6.peg.1866	fig|563045.5.peg.170
	ORF33	probable acyl-CoA thiolase	fig|1009852.5.peg.1568	fig|285.23.peg.4603	fig|285.24.peg.5119	fig|285.26.peg.683	fig|285.25.peg.891	fig|285.11.peg.4401	fig|285.27.peg.4120	fig|285.9.peg.4798	fig|285.10.peg.4255	fig|285.15.peg.1438	fig|285.13.peg.4968	fig|688245.19.peg.1347	fig|399795.6.peg.1867	fig|563045.5.peg.169
	tesR	LuxR-type transcription factor	fig|1009852.5.peg.1567	fig|285.23.peg.4604	fig|285.24.peg.5120	fig|285.26.peg.684	fig|285.25.peg.892	fig|285.11.peg.4402	fig|285.27.peg.4121	fig|285.9.peg.4799	fig|285.10.peg.4256	fig|285.15.peg.1439	fig|285.13.peg.4969	fig|688245.19.peg.1348	fig|399795.6.peg.1868	fig|563045.5.peg.168
AB489116	hsd	3-alpha steroid dehydrogenase	fig|1009852.5.peg.1534	fig|285.23.peg.4636	fig|285.24.peg.5152	fig|285.26.peg.716	fig|285.25.peg.924	fig|285.11.peg.4434	fig|285.27.peg.4154	fig|285.9.peg.4830	fig|285.10.peg.4289	fig|285.15.peg.1588	fig|285.13.peg.5023	fig|688245.19.peg.1379	fig|399795.6.peg.1919	fig|563045.5.peg.138
	ksi	3-ketosteroiod isomerase	fig|1009852.5.peg.1533	fig|285.23.peg.4637	fig|285.24.peg.5153	fig|285.26.peg.717	fig|285.25.peg.925	fig|285.11.peg.4435	fig|285.27.peg.4155	fig|285.9.peg.4831	fig|285.10.peg.4290	fig|285.15.peg.1589	fig|285.13.peg.5024	fig|688245.19.peg.1380	fig|399795.6.peg.1920	fig|563045.5.peg.137
AB063482	tesG	dehydrogenase	fig|1009852.5.peg.1504	fig|285.23.peg.4665	fig|285.24.peg.5182	fig|285.26.peg.746	fig|285.25.peg.954	fig|285.11.peg.4464	fig|285.27.peg.4184	fig|285.9.peg.4860	fig|285.10.peg.4319	fig|285.15.peg.1618	fig|285.13.peg.5057	fig|688245.19.peg.1408	fig|399795.6.peg.1948	fig|563045.5.peg.108
	tesF	aldolase	fig|1009852.5.peg.1503	fig|285.23.peg.4666	fig|285.24.peg.5183	fig|285.26.peg.747	fig|285.25.peg.955	fig|285.11.peg.4465	fig|285.27.peg.4185	fig|285.9.peg.4861	fig|285.10.peg.4320	fig|285.15.peg.1619	fig|285.13.peg.5058	fig|688245.19.peg.1409	fig|399795.6.peg.1949	fig|563045.5.peg.107
	tesE	hydratase	fig|1009852.5.peg.1502	fig|285.23.peg.4667	fig|285.24.peg.5184	fig|285.26.peg.748	fig|285.25.peg.956	fig|285.11.peg.4466	fig|285.27.peg.4186	fig|285.9.peg.4862	fig|285.10.peg.4321	fig|285.15.peg.1620	fig|285.13.peg.5059	fig|688245.19.peg.1410	fig|399795.6.peg.1950	fig|563045.5.peg.106
	tesD	hydrolase	fig|1009852.5.peg.1501	fig|285.23.peg.4668	fig|285.24.peg.5185	fig|285.26.peg.749	fig|285.25.peg.957	fig|285.11.peg.4467	fig|285.27.peg.4187	fig|285.9.peg.4863	fig|285.10.peg.4322	fig|285.15.peg.1621	fig|285.13.peg.5060	fig|688245.19.peg.1411	fig|399795.6.peg.1951	fig|563045.5.peg.105
	tesA	hydroxylase	fig|1009852.5.peg.1500	fig|285.23.peg.4669	fig|285.24.peg.5186	fig|285.26.peg.750	fig|285.25.peg.958	fig|285.11.peg.4468	fig|285.27.peg.4188	fig|285.9.peg.4864	fig|285.10.peg.4323	fig|285.15.peg.1622	fig|285.13.peg.5061	fig|688245.19.peg.1412	fig|399795.6.peg.1952	fig|563045.5.peg.104
	ORF11		fig|1009852.5.peg.1499	fig|285.23.peg.4670	fig|285.24.peg.5187	fig|285.26.peg.751	fig|285.25.peg.959	fig|285.11.peg.4469	fig|285.27.peg.4189	fig|285.9.peg.4865	fig|285.10.peg.4324	fig|285.15.peg.1623	fig|285.13.peg.5062	fig|688245.19.peg.1413	fig|399795.6.peg.1954	fig|563045.5.peg.103
AB076368	tesH	3-ketosteroid-delta1-dehydrogenase	fig|1009852.5.peg.1498	fig|285.23.peg.4671	fig|285.24.peg.5188	fig|285.26.peg.752	fig|285.25.peg.960	fig|285.11.peg.4470	fig|285.27.peg.4190	fig|285.9.peg.4866	fig|285.10.peg.4325	fig|285.15.peg.1624	fig|285.13.peg.5063	fig|688245.19.peg.1414	fig|399795.6.peg.1956	fig|563045.5.peg.102
	tesI	3-ketosteroid-delta4(5alpha)-dehydrogenase	fig|1009852.5.peg.1497	fig|285.23.peg.4672	fig|285.24.peg.5189	fig|285.26.peg.753	fig|285.25.peg.5382	fig|285.11.peg.4471	fig|285.27.peg.4191	fig|285.9.peg.4867	fig|285.10.peg.4326	fig|285.15.peg.1625	fig|285.13.peg.5064	fig|688245.19.peg.1415	fig|399795.6.peg.1957	fig|563045.5.peg.101
	ORF17	necessary for testosterone degradation in TA441	fig|1009852.5.peg.1496	fig|285.23.peg.4673	fig|285.24.peg.5190	fig|285.26.peg.754	fig|285.25.peg.5383	fig|285.11.peg.4472	fig|285.27.peg.4192	fig|285.9.peg.4868	fig|285.10.peg.4327	fig|285.15.peg.1626	fig|285.13.peg.5065	fig|688245.19.peg.1416	fig|399795.6.peg.1958	fig|563045.5.peg.100
	ORF18	necessary for testosterone degradation in TA441	fig|1009852.5.peg.1495	fig|285.23.peg.4674	fig|285.24.peg.5191	fig|285.26.peg.755	fig|285.25.peg.5384	fig|285.11.peg.4473	fig|285.27.peg.4193	fig|285.9.peg.4869	fig|285.10.peg.4328	fig|285.15.peg.1627	fig|285.13.peg.5066	fig|688245.19.peg.1417	fig|399795.6.peg.1959	fig|563045.5.peg.99
