# Supplementary material for: High correlation between genotypes and phenotypes of environmental bacteria Comamonas testosteroni strains
Source: BMC Genomics. 2015 Feb 21;16(1):110. doi: 10.1186/s12864-015-1314-x (PMC4344759; doi:10.1186/s12864-015-1314-x)
Supplement: Additional file 7: Table S7. — The gene cluster that is potentially involved in PCA 4,5-cleavage pathway in the C. testosteroni strains. [file 12864_2015_1314_MOESM7_ESM.xlsx]

## Sheet: Table S6
Table S7. The gene cluster that is potentially involved in PCA 4,5-cleavage pathway in the C. testosteroni strains
The genes could be viewed in SEED viewer in RAST Prokaryotic Genome Annotation Server (http://rast.nmpdr.org) with user ID: C_t_visitor and password: testosteroni
* The genes which were used to build the NJ tree for PCA 4,5-cleavage pathway in Figure 9C
Function	Strains
	CNB-2	ATCC 11996	KF-1	JC13	JC12	JC9	JC8	JL14	JL40	S44	DF1	DF2	DS1	D4
CHMS dehydrogenase*	fig|688245.19.peg.2853	fig|1009852.5.peg.2864	fig|399795.6.peg.3682	fig|285.12.peg.1556	fig|285.11.peg.1278	fig|285.10.peg.1752	fig|285.9.peg.1675	fig|285.15.peg.4040	fig|285.13.peg.3283	563045.5.peg.1962	fig|285.24.peg.2313	fig|285.26.peg.2170	fig|285.25.peg.2527	fig|285.23.peg.1471
PCA 4,5-dioxygenase subunit a	fig|688245.19.peg.2854	fig|1009852.5.peg.2863	fig|399795.6.peg.3683	fig|285.12.peg.1557	fig|285.11.peg.1279	fig|285.10.peg.1753		fig|285.15.peg.4041	fig|285.13.peg.3284	563045.5.peg.1961		fig|285.26.peg.2171	fig|285.25.peg.2528
PCA 4,5-dioxygenase subunit a*	fig|688245.19.peg.2855	fig|1009852.5.peg.2862	fig|399795.6.peg.3684	fig|285.12.peg.4492	fig|285.11.peg.3983	fig|285.10.peg.3856	fig|285.9.peg.3549	fig|285.15.peg.2426	fig|285.13.peg.1690	563045.5.peg.1960	fig|285.24.peg.603	fig|285.26.peg.767	fig|285.25.peg.708	fig|285.23.peg.2998
PDC hydrolase*	fig|688245.19.peg.2856	fig|1009852.5.peg.2861	fig|399795.6.peg.3685	fig|285.12.peg.4493	fig|285.11.peg.3984	fig|285.10.peg.3857	fig|285.9.peg.3550	fig|285.15.peg.2427	fig|285.13.peg.1691	563045.5.peg.1959	fig|285.24.peg.604	fig|285.26.peg.768	fig|285.25.peg.709	fig|285.23.peg.2999
CHA aldolase/oxaloacetate decarboxylase*	fig|688245.19.peg.2857	fig|1009852.5.peg.2859	fig|399795.6.peg.3686	fig|285.12.peg.4494	fig|285.11.peg.3985	fig|285.10.peg.3858	fig|285.9.peg.3551	fig|285.15.peg.2428	fig|285.13.peg.1692	563045.5.peg.1957	fig|285.24.peg.605	fig|285.26.peg.769	fig|285.25.peg.710	fig|285.23.peg.3000
OMA hydratase*	fig|688245.19.peg.2858	fig|1009852.5.peg.2858	fig|399795.6.peg.3687	fig|285.12.peg.4495	fig|285.11.peg.3986	fig|285.10.peg.3859	fig|285.9.peg.3552	fig|285.15.peg.2429	fig|285.13.peg.1693	563045.5.peg.1956	fig|285.24.peg.606	fig|285.26.peg.770	fig|285.25.peg.711	fig|285.23.peg.3001
4-hydroxybenzoate transpoter*	fig|688245.19.peg.2859	fig|1009852.5.peg.2857	fig|399795.6.peg.3688	fig|285.12.peg.4496	fig|285.11.peg.3987	fig|285.10.peg.3860	fig|285.9.peg.3553	fig|285.15.peg.2430	fig|285.13.peg.1694	563045.5.peg.1955	fig|285.24.peg.607	fig|285.26.peg.771	fig|285.25.peg.712	fig|285.23.peg.3002
OMA tautomerase*	fig|688245.19.peg.2860	fig|1009852.5.peg.2856	fig|399795.6.peg.3689	fig|285.12.peg.4497	fig|285.11.peg.3988	fig|285.10.peg.3861	fig|285.9.peg.3554	fig|285.15.peg.2431	fig|285.13.peg.1695	563045.5.peg.1954	fig|285.24.peg.608	fig|285.26.peg.772	fig|285.25.peg.713	fig|285.23.peg.3003
