# Supplementary material for: High correlation between genotypes and phenotypes of environmental bacteria Comamonas testosteroni strains
Source: BMC Genomics. 2015 Feb 21;16(1):110. doi: 10.1186/s12864-015-1314-x (PMC4344759; doi:10.1186/s12864-015-1314-x)
Supplement: Additional file 8: Table S8. — The gene clusters and dispersed genes for metal and medico resistance found in C. testosteroni strains. [file 12864_2015_1314_MOESM8_ESM.xls]

## Sheet: Table S7
Table S8. The gene clusters and dispersed genes for metal and medico resistance found in C. testosteroni strains
The genes could be viewed in SEED viewer in RAST Prokaryotic Genome Annotation Server (http://rast.nmpdr.org) with user ID: C_t_visitor and password: testosteroni
a The genes from subsystems "Copper homeostasis: copper tolerance" and "Copper homeostasis" and used to build the NJ tree for copper resistance in Figure 9D
b The genes from subsystem "Cobalt-zinc-cadmium resistance" and used to build the NJ tree for cobalt-zinc-cadmium resistance in Figure 9E
c The genes from subsystems "Multidrug Resistance Efflux Pumps", "Multidrug Resistance, Tripartite Systems Found in Gram Negative Bacteria" and "MexC-MexD-OprJ Multidrug Efflux System" and used to build the NJ tree for multidrug resistance in Figure 9F
	The gene clusters that are shared by all the strains
	Subsystem	Function	Strains
			CNB-2	KF-1	S44	ATCC-11996	D4	DF1	DF2	DS1	JC8	JC9	JC12	JC13	JL14	JL40
Cluster 1	Copper homeostasis: copper tolerance a	Copper homeostasis protein CutE	fig|688245.19.peg.4431	fig|399795.6.peg.5290	fig|563045.5.peg.1603	fig|1009852.5.peg.3942	fig|285.23.peg.156	fig|285.24.peg.1637	fig|285.26.peg.2557	fig|285.25.peg.1645	fig|285.9.peg.2009	fig|285.10.peg.3388	fig|285.11.peg.1780	fig|285.27.peg.2380	fig|285.15.peg.154	fig|285.13.peg.3991
	Copper homeostasis: copper tolerance a	Magnesium and cobalt efflux protein CorC	fig|688245.19.peg.4432	fig|399795.6.peg.5291	fig|563045.5.peg.1602	fig|1009852.5.peg.3943	fig|285.23.peg.157	fig|285.24.peg.1638	fig|285.26.peg.2558	fig|285.25.peg.1646	fig|285.9.peg.2008	fig|285.10.peg.3389	fig|285.11.peg.1781	fig|285.27.peg.2381	fig|285.15.peg.155	fig|285.13.peg.3992
	Cobalt-zinc-cadmium resistance b	Cobalt-zinc-cadmium resistance protein	fig|688245.19.peg.4494	fig|399795.6.peg.5356	fig|563045.5.peg.1534	fig|1009852.5.peg.4008	fig|285.23.peg.221	fig|285.24.peg.1714	fig|285.26.peg.2633	fig|285.25.peg.1722	fig|285.9.peg.1947	fig|285.10.peg.3451	fig|285.11.peg.1843	fig|285.27.peg.2442	fig|285.15.peg.218	fig|285.13.peg.4058
	Cobalt-zinc-cadmium resistance b	Cation efflux system protein CusA : Cobalt-zinc-cadmium resistance protein CzcA	fig|688245.19.peg.4574	fig|399795.6.peg.5437	fig|563045.5.peg.1453	fig|1009852.5.peg.4094	fig|285.23.peg.301	fig|285.24.peg.1794	fig|285.26.peg.2713	fig|285.25.peg.1802	fig|285.9.peg.1866	fig|285.10.peg.3532	fig|285.11.peg.1924	fig|285.27.peg.2523	fig|285.15.peg.299	fig|285.13.peg.4142
	Cobalt-zinc-cadmium resistance b	Cobalt/zinc/cadmium efflux RND transporter, membrane fusion protein, CzcB family	fig|688245.19.peg.4575	fig|399795.6.peg.5439	fig|563045.5.peg.1452	fig|1009852.5.peg.4095	fig|285.23.peg.302	fig|285.24.peg.1795	fig|285.26.peg.2714	fig|285.25.peg.1803	fig|285.9.peg.1865	fig|285.10.peg.3533	fig|285.11.peg.1925	fig|285.27.peg.2524	fig|285.15.peg.300	fig|285.13.peg.4143
	Cobalt-zinc-cadmium resistance b	Heavy metal RND efflux outer membrane protein, CzcC family	fig|688245.19.peg.4576	fig|399795.6.peg.5440	fig|563045.5.peg.1451	fig|1009852.5.peg.4096	fig|285.23.peg.303	fig|285.24.peg.1796	fig|285.26.peg.2715	fig|285.25.peg.1804	fig|285.9.peg.1864	fig|285.10.peg.3534	fig|285.11.peg.1926	fig|285.27.peg.2525	fig|285.15.peg.301	fig|285.13.peg.4144
	Cobalt-zinc-cadmium resistance b	DNA-binding heavy metal response regulator	fig|688245.19.peg.4577	fig|399795.6.peg.5441	fig|563045.5.peg.1450	fig|1009852.5.peg.4097	fig|285.23.peg.304	fig|285.24.peg.1797	fig|285.26.peg.2716	fig|285.25.peg.1805	fig|285.9.peg.1863	fig|285.10.peg.3535	fig|285.11.peg.1927	fig|285.27.peg.2526	fig|285.15.peg.302	fig|285.13.peg.4145
	Cobalt-zinc-cadmium resistance b	Heavy metal sensor histidine kinase	fig|688245.19.peg.4579	fig|399795.6.peg.5443	fig|563045.5.peg.1448	fig|1009852.5.peg.4099	fig|285.23.peg.306	fig|285.24.peg.1799	fig|285.26.peg.2718	fig|285.25.peg.1807	fig|285.9.peg.1861	fig|285.10.peg.3537	fig|285.11.peg.1929	fig|285.27.peg.2528	fig|285.15.peg.304	fig|285.13.peg.4147
Cluster 2	Cobalt-zinc-cadmium resistance b	Heavy metal RND efflux outer membrane protein, CzcC family	fig|688245.19.peg.23	fig|399795.6.peg.447	fig|563045.5.peg.3169	fig|1009852.5.peg.4747	fig|285.23.peg.1779	fig|285.24.peg.2829	fig|285.26.peg.2862	fig|285.25.peg.2982	fig|285.9.peg.275	fig|285.10.peg.275	fig|285.11.peg.276	fig|285.27.peg.275	fig|285.15.peg.4885	fig|285.13.peg.4692
	Cobalt-zinc-cadmium resistance b	Cation efflux system protein CusA : Cobalt-zinc-cadmium resistance protein CzcA	fig|688245.19.peg.24	fig|399795.6.peg.448	fig|563045.5.peg.3168	fig|1009852.5.peg.4746	fig|285.23.peg.1780	fig|285.24.peg.2830	fig|285.26.peg.2863	fig|285.25.peg.2983	fig|285.9.peg.276	fig|285.10.peg.276	fig|285.11.peg.277	fig|285.27.peg.276	fig|285.15.peg.4886	fig|285.13.peg.4693
	Cobalt-zinc-cadmium resistance b	Probable Co/Zn/Cd efflux system membrane fusion protein	fig|688245.19.peg.25	fig|399795.6.peg.449	fig|563045.5.peg.3167	fig|1009852.5.peg.4745	fig|285.23.peg.1781	fig|285.24.peg.2831	fig|285.26.peg.2864	fig|285.25.peg.2984	fig|285.9.peg.277	fig|285.10.peg.277	fig|285.11.peg.278	fig|285.27.peg.277	fig|285.15.peg.4887	fig|285.13.peg.4694
	Copper homeostasis a	Cu(I)-responsive transcriptional regulator	fig|688245.19.peg.32	fig|399795.6.peg.459	fig|563045.5.peg.3160	fig|1009852.5.peg.4738	fig|285.23.peg.1788	fig|285.24.peg.2838	fig|285.26.peg.2870	fig|285.25.peg.2991	fig|285.9.peg.285	fig|285.10.peg.285	fig|285.11.peg.286	fig|285.27.peg.285	fig|285.15.peg.4499	fig|285.13.peg.4703
	Copper homeostasis a	Copper chaperone	fig|688245.19.peg.33	fig|399795.6.peg.460	fig|563045.5.peg.3159	fig|1009852.5.peg.4737	fig|285.23.peg.1789	fig|285.24.peg.2839	fig|285.26.peg.2871	fig|285.25.peg.2992	fig|285.9.peg.286	fig|285.10.peg.286	fig|285.11.peg.287	fig|285.27.peg.286	fig|285.15.peg.4500	fig|285.13.peg.4704
Cluster 3	Copper homeostasis a	CopG protein	fig|688245.19.peg.1628	fig|399795.6.peg.2068	fig|563045.5.peg.3939	fig|1009852.5.peg.2084	fig|285.23.peg.1500	fig|285.24.peg.4436	fig|285.26.peg.3014	fig|285.25.peg.3192	fig|285.9.peg.4213	fig|285.10.peg.764	fig|285.11.peg.3450	fig|285.27.peg.3096	fig|285.15.peg.3459	fig|285.13.peg.3523
	Copper homeostasis a	Copper tolerance protein	fig|688245.19.peg.1629	fig|399795.6.peg.2069	fig|563045.5.peg.3938	fig|1009852.5.peg.2085	fig|285.23.peg.1501	fig|285.24.peg.4437	fig|285.26.peg.3015	fig|285.25.peg.3193	fig|285.9.peg.4214	fig|285.10.peg.765	fig|285.11.peg.3451	fig|285.27.peg.3097	fig|285.15.peg.3460	fig|285.13.peg.3524
	Copper homeostasis a	Multicopper oxidase	fig|688245.19.peg.1630	fig|399795.6.peg.2070	fig|563045.5.peg.3937	fig|1009852.5.peg.2086	fig|285.23.peg.1502	fig|285.24.peg.4438	fig|285.26.peg.3016	fig|285.25.peg.3194	fig|285.9.peg.4215	fig|285.10.peg.766	fig|285.11.peg.3452	fig|285.27.peg.3098	fig|285.15.peg.3461	fig|285.13.peg.3525
	Copper homeostasis a	Copper tolerance protein	fig|688245.19.peg.1631	fig|399795.6.peg.2071	fig|563045.5.peg.3936	fig|1009852.5.peg.2087	fig|285.23.peg.1503	fig|285.24.peg.4439	fig|285.26.peg.3017	fig|285.25.peg.3195	fig|285.9.peg.4216	fig|285.10.peg.767	fig|285.11.peg.3453	fig|285.27.peg.3099	fig|285.15.peg.3462	fig|285.13.peg.3526
	Copper homeostasis a	Copper-translocating P-type ATPase (EC 3.6.3.4)	fig|688245.19.peg.1634	fig|399795.6.peg.2074	fig|563045.5.peg.3933	fig|1009852.5.peg.2090	fig|285.23.peg.1506	fig|285.24.peg.4442	fig|285.26.peg.3020	fig|285.25.peg.3198	fig|285.9.peg.4219	fig|285.10.peg.770	fig|285.11.peg.3456	fig|285.27.peg.3102	fig|285.15.peg.3465	fig|285.13.peg.3529
	Cobalt-zinc-cadmium resistance b	Transcriptional regulator, MerR family	fig|688245.19.peg.1636	fig|399795.6.peg.2075	fig|563045.5.peg.3932	fig|1009852.5.peg.2091	fig|285.23.peg.1507	fig|285.24.peg.4443	fig|285.26.peg.3021	fig|285.25.peg.3199	fig|285.9.peg.4220	fig|285.10.peg.771	fig|285.11.peg.3457	fig|285.27.peg.3103	fig|285.15.peg.3466	fig|285.13.peg.3531
Cluster 4	Multidrug Resistance Efflux Pumps c	RND efflux system, outer membrane lipoprotein, NodT family	fig|688245.19.peg.3670	fig|399795.6.peg.4498	fig|563045.5.peg.1035	fig|1009852.5.peg.1326	fig|285.23.peg.3916	fig|285.24.peg.489	fig|285.26.peg.3960	fig|285.25.peg.653	fig|285.9.peg.1079	fig|285.10.peg.1375	fig|285.11.peg.894	fig|285.27.peg.1175	fig|285.15.peg.2940	fig|285.13.peg.2236
	Cobalt-zinc-cadmium resistance b	Cation efflux system protein CusA : Cobalt-zinc-cadmium resistance protein CzcA	fig|688245.19.peg.3671	fig|399795.6.peg.4499	fig|563045.5.peg.1034	fig|1009852.5.peg.1325	fig|285.23.peg.3917	fig|285.24.peg.490	fig|285.26.peg.3961	fig|285.25.peg.654	fig|285.9.peg.1080	fig|285.10.peg.1376	fig|285.11.peg.895	fig|285.27.peg.1176	fig|285.15.peg.2941	fig|285.13.peg.2237
	Cobalt-zinc-cadmium resistance b	Cation efflux system protein CusA : Cobalt-zinc-cadmium resistance protein CzcA	fig|688245.19.peg.3672	fig|399795.6.peg.4500	fig|563045.5.peg.1033	fig|1009852.5.peg.1324	fig|285.23.peg.3918	fig|285.24.peg.491	fig|285.26.peg.3962	fig|285.25.peg.655	fig|285.9.peg.1081	fig|285.10.peg.1377	fig|285.11.peg.896	fig|285.27.peg.1177	fig|285.15.peg.2942	fig|285.13.peg.2238
	Cobalt-zinc-cadmium resistance b	Probable Co/Zn/Cd efflux system membrane fusion protein	fig|688245.19.peg.3673	fig|399795.6.peg.4501	fig|563045.5.peg.1032	fig|1009852.5.peg.1323	fig|285.23.peg.3919	fig|285.24.peg.492	fig|285.26.peg.3963	fig|285.25.peg.656	fig|285.9.peg.1082	fig|285.10.peg.1378	fig|285.11.peg.897	fig|285.27.peg.1178	fig|285.15.peg.2943	fig|285.13.peg.2239
Cluster 5	Multidrug Resistance Efflux Pumps c	Type I secretion outer membrane protein, TolC precursor	fig|688245.19.peg.2384	fig|399795.6.peg.3119	fig|563045.5.peg.2243	fig|1009852.5.peg.812	fig|285.23.peg.4377	fig|285.24.peg.1960	fig|285.26.peg.3541	fig|285.25.peg.2264	fig|285.9.peg.2430	fig|285.10.peg.2398	fig|285.11.peg.1639	fig|285.27.peg.1818	fig|285.15.peg.5315	fig|285.13.peg.5303
	Multidrug Resistance Efflux Pumps c	Acriflavin resistance protein	fig|688245.19.peg.2387	fig|399795.6.peg.3122	fig|563045.5.peg.2246	fig|1009852.5.peg.809	fig|285.23.peg.4380	fig|285.24.peg.1963	fig|285.26.peg.3544	fig|285.25.peg.2267	fig|285.9.peg.2433	fig|285.10.peg.2401	fig|285.11.peg.1642	fig|285.27.peg.1821	fig|285.15.peg.5318	fig|285.13.peg.5306
	Cobalt-zinc-cadmium resistance b	Probable Co/Zn/Cd efflux system membrane fusion protein	fig|688245.19.peg.2388	fig|399795.6.peg.3123	fig|563045.5.peg.2247	fig|1009852.5.peg.808	fig|285.23.peg.4381	fig|285.24.peg.1964	fig|285.26.peg.3545	fig|285.25.peg.2268	fig|285.9.peg.2434	fig|285.10.peg.2402	fig|285.11.peg.1643	fig|285.27.peg.1822	fig|285.15.peg.5319	fig|285.13.peg.5307
Cluster 6	Multidrug Resistance, Tripartite Systems Found in Gram Negative Bacteria c	Inner membrane component of tripartite multidrug resistance system	fig|688245.19.peg.2276	fig|399795.6.peg.3011	fig|563045.5.peg.1785	fig|1009852.5.peg.922	fig|285.23.peg.1012	fig|285.24.peg.194	fig|285.26.peg.3379	fig|285.25.peg.4084	fig|285.9.peg.1344	fig|285.10.peg.972	fig|285.11.peg.771	fig|285.27.peg.934	fig|285.15.peg.5207	fig|285.13.peg.5192
	Multidrug Resistance, Tripartite Systems Found in Gram Negative Bacteria c	Membrane fusion component of tripartite multidrug resistance system	fig|688245.19.peg.2277	fig|399795.6.peg.3012	fig|563045.5.peg.1786	fig|1009852.5.peg.921	fig|285.23.peg.1013	fig|285.24.peg.193	fig|285.26.peg.3380	fig|285.25.peg.4085	fig|285.9.peg.1345	fig|285.10.peg.973	fig|285.11.peg.772	fig|285.27.peg.935	fig|285.15.peg.5208	fig|285.13.peg.5193
	Multidrug Resistance, Tripartite Systems Found in Gram Negative Bacteria c	Outer membrane component of tripartite multidrug resistance system	fig|688245.19.peg.2278	fig|399795.6.peg.3013	fig|563045.5.peg.1787	fig|1009852.5.peg.919	fig|285.23.peg.1014	fig|285.24.peg.192	fig|285.26.peg.3381	fig|285.25.peg.4086	fig|285.9.peg.1346	fig|285.10.peg.974	fig|285.11.peg.773	fig|285.27.peg.936	fig|285.15.peg.5209	fig|285.13.peg.5194
Cluster 7	Multidrug Resistance, Tripartite Systems Found in Gram Negative Bacteria c	Outer membrane component of tripartite multidrug resistance system	fig|688245.19.peg.953	fig|399795.6.peg.1478	fig|563045.5.peg.2134	fig|1009852.5.peg.2532	fig|285.23.peg.3193	fig|285.24.peg.4315	fig|285.26.peg.99	fig|285.25.peg.190	fig|285.9.peg.939	fig|285.10.peg.2741	fig|285.11.peg.3541	fig|285.27.peg.3705	fig|285.15.peg.1751	fig|285.13.peg.493
	Multidrug Resistance, Tripartite Systems Found in Gram Negative Bacteria c	Membrane fusion component of tripartite multidrug resistance system	fig|688245.19.peg.954	fig|399795.6.peg.1479	fig|563045.5.peg.2133	fig|1009852.5.peg.2531	fig|285.23.peg.3194	fig|285.24.peg.4314	fig|285.26.peg.100	fig|285.25.peg.191	fig|285.9.peg.940	fig|285.10.peg.2742	fig|285.11.peg.3542	fig|285.27.peg.3706	fig|285.15.peg.1752	fig|285.13.peg.494
	Multidrug Resistance, Tripartite Systems Found in Gram Negative Bacteria c	Inner membrane component of tripartite multidrug resistance system	fig|688245.19.peg.955	fig|399795.6.peg.1480	fig|563045.5.peg.2132	fig|1009852.5.peg.2530	fig|285.23.peg.3195	fig|285.24.peg.4313	fig|285.26.peg.101	fig|285.25.peg.192	fig|285.9.peg.941	fig|285.10.peg.2743	fig|285.11.peg.3543	fig|285.27.peg.3707	fig|285.15.peg.1753	fig|285.13.peg.495
Cluster 8	Multidrug Resistance Efflux Pumps c	Membrane fusion protein of RND family multidrug efflux pump	fig|688245.19.peg.190	fig|399795.6.peg.611	fig|563045.5.peg.4471	fig|1009852.5.peg.4586	fig|285.23.peg.1941	fig|285.24.peg.2268	fig|285.26.peg.1124	fig|285.25.peg.1179	fig|285.9.peg.441	fig|285.10.peg.441	fig|285.11.peg.442	fig|285.27.peg.440	fig|285.15.peg.3280	fig|285.13.peg.1962
	Multidrug Resistance Efflux Pumps c	RND efflux system, inner membrane transporter CmeB	fig|688245.19.peg.191	fig|399795.6.peg.612	fig|563045.5.peg.4470	fig|1009852.5.peg.4585	fig|285.23.peg.1942	fig|285.24.peg.2267	fig|285.26.peg.1125	fig|285.25.peg.1180	fig|285.9.peg.442	fig|285.10.peg.442	fig|285.11.peg.443	fig|285.27.peg.441	fig|285.15.peg.3279	fig|285.13.peg.1961
	Multidrug Resistance Efflux Pumps c	RND efflux system, outer membrane lipoprotein CmeC	fig|688245.19.peg.192	fig|399795.6.peg.613	fig|563045.5.peg.4469	fig|1009852.5.peg.4584	fig|285.23.peg.1943	fig|285.24.peg.2266	fig|285.26.peg.1126	fig|285.25.peg.1181	fig|285.9.peg.443	fig|285.10.peg.443	fig|285.11.peg.444	fig|285.27.peg.442	fig|285.15.peg.3278	fig|285.13.peg.1960
Cluster 9	Multidrug Resistance Efflux Pumps c	RND efflux system, outer membrane lipoprotein CmeC	fig|688245.19.peg.366	fig|399795.6.peg.800	fig|563045.5.peg.3060	fig|1009852.5.peg.4	fig|285.23.peg.2516	fig|285.24.peg.4087	fig|285.26.peg.3888	fig|285.25.peg.3961	fig|285.9.peg.4144	fig|285.10.peg.3314	fig|285.11.peg.3403	fig|285.27.peg.3046	fig|285.15.peg.3944	fig|285.13.peg.3664
	Multidrug Resistance Efflux Pumps c	RND efflux system, inner membrane transporter CmeB	fig|688245.19.peg.367	fig|399795.6.peg.801	fig|563045.5.peg.3059	fig|1009852.5.peg.3	fig|285.23.peg.2517	fig|285.24.peg.4088	fig|285.26.peg.3889	fig|285.25.peg.3962	fig|285.9.peg.4145	fig|285.10.peg.3315	fig|285.11.peg.3404	fig|285.27.peg.3047	fig|285.15.peg.3945	fig|285.13.peg.3665
	Multidrug Resistance Efflux Pumps c	RND efflux system, membrane fusion protein CmeA	fig|688245.19.peg.368	fig|399795.6.peg.802	fig|563045.5.peg.3058	fig|1009852.5.peg.2	fig|285.23.peg.2518	fig|285.24.peg.4089	fig|285.26.peg.3890	fig|285.25.peg.3963	fig|285.9.peg.4146	fig|285.10.peg.3316	fig|285.11.peg.3405	fig|285.27.peg.3048	fig|285.15.peg.3946	fig|285.13.peg.3666
	Multidrug Resistance Efflux Pumps c	Transcription repressor of multidrug efflux pump acrAB operon, TetR (AcrR) family	fig|688245.19.peg.369	fig|399795.6.peg.803	fig|563045.5.peg.3057	fig|1009852.5.peg.1	fig|285.23.peg.2519	fig|285.24.peg.4090	fig|285.26.peg.3891	fig|285.25.peg.3964	fig|285.9.peg.4147	fig|285.10.peg.3317	fig|285.11.peg.3406	fig|285.27.peg.3049	fig|285.15.peg.3947	fig|285.13.peg.3667
Cluster 10	MexC-MexD-OprJ Multidrug Efflux System c	Transcriptional regulator NfxB	fig|688245.19.peg.1849	fig|399795.6.peg.2494	fig|563045.5.peg.4136	fig|1009852.5.peg.483	fig|285.23.peg.2696	fig|285.24.peg.3003	fig|285.26.peg.1392	fig|285.25.peg.1330	fig|285.9.peg.609	fig|285.10.peg.4685	fig|285.11.peg.4852	fig|285.27.peg.4816	fig|285.15.peg.490	fig|285.13.peg.2366
	Multidrug Resistance Efflux Pumpsc	Multidrug efflux RND membrane fusion protein MexC	fig|688245.19.peg.1850	fig|399795.6.peg.2496	fig|563045.5.peg.4134	fig|1009852.5.peg.482	fig|285.23.peg.2698	fig|285.24.peg.3004	fig|285.26.peg.1394	fig|285.25.peg.1332	fig|285.9.peg.610	fig|285.10.peg.4686	fig|285.11.peg.4853	fig|285.27.peg.4817	fig|285.15.peg.492	fig|285.13.peg.2368
	Multidrug Resistance Efflux Pumps c	RND efflux system, inner membrane transporter CmeB	fig|688245.19.peg.1851	fig|399795.6.peg.2497	fig|563045.5.peg.4133	fig|1009852.5.peg.481	fig|285.23.peg.2699	fig|285.24.peg.3005	fig|285.26.peg.1395	fig|285.25.peg.1333	fig|285.9.peg.611	fig|285.10.peg.4687	fig|285.11.peg.4854	fig|285.27.peg.4818	fig|285.15.peg.493	fig|285.13.peg.2369
	Multidrug Resistance Efflux Pumps c	RND efflux system, outer membrane lipoprotein CmeC	fig|688245.19.peg.1852	fig|399795.6.peg.2498	fig|563045.5.peg.4132	fig|1009852.5.peg.480	fig|285.23.peg.2700	fig|285.24.peg.3006	fig|285.26.peg.1396	fig|285.25.peg.1334	fig|285.9.peg.612	fig|285.10.peg.4688	fig|285.11.peg.4855	fig|285.27.peg.4819	fig|285.15.peg.494	fig|285.13.peg.2370
Cluster 11	Cobalt-zinc-cadmium resistance b	Probable Co/Zn/Cd efflux system membrane fusion protein	fig|688245.19.peg.2215	fig|399795.6.peg.2920	fig|563045.5.peg.2568	fig|1009852.5.peg.1002	fig|285.23.peg.2971	fig|285.24.peg.3472	fig|285.26.peg.3242	fig|285.25.peg.4344	fig|285.9.peg.715	fig|285.10.peg.4952	fig|285.11.peg.690	fig|285.27.peg.689	fig|285.15.peg.4062	fig|285.13.peg.2645
	Multidrug Resistance Efflux Pumps c	Acriflavin resistance protein	fig|688245.19.peg.2216	fig|399795.6.peg.2921	fig|563045.5.peg.2569	fig|1009852.5.peg.1001	fig|285.23.peg.2972	fig|285.24.peg.3473	fig|285.26.peg.3243	fig|285.25.peg.4345	fig|285.9.peg.714	fig|285.10.peg.4953	fig|285.11.peg.691	fig|285.27.peg.690	fig|285.15.peg.4063	fig|285.13.peg.2646
	Multidrug Resistance Efflux Pumps c	RND efflux system, outer membrane lipoprotein CmeC	fig|688245.19.peg.2217	fig|399795.6.peg.2922	fig|563045.5.peg.2570	fig|1009852.5.peg.1000	fig|285.23.peg.2973	fig|285.24.peg.3474	fig|285.26.peg.3244	fig|285.25.peg.4346	fig|285.9.peg.713	fig|285.10.peg.4954	fig|285.11.peg.692	fig|285.27.peg.691	fig|285.15.peg.4042	fig|285.13.peg.2647
	The gene clusters that are not shared by all the strains
1	Cobalt-zinc-cadmium resistance	Heavy metal sensor histidine kinase			fig|563045.5.peg.4394	fig|1009852.5.peg.760
	Cobalt-zinc-cadmium resistance	Heavy metal RND efflux outer membrane protein, CzcC family	fig|688245.19.peg.1468	fig|399795.6.peg.2010	fig|563045.5.peg.4395	fig|1009852.5.peg.761	fig|285.23.peg.3491	fig|285.24.peg.747	fig|285.26.peg.3159	fig|285.25.peg.5173	fig|285.9.peg.4584	fig|285.10.peg.4144		fig|285.12.peg.4016	fig|285.15.peg.5188	fig|285.13.peg.3192
	Cobalt-zinc-cadmium resistance	Cobalt/zinc/cadmium efflux RND transporter, membrane fusion protein, CzcB family	fig|688245.19.peg.1469	fig|399795.6.peg.2011	fig|563045.5.peg.4396	fig|1009852.5.peg.762	fig|285.23.peg.3492	fig|285.24.peg.748	fig|285.26.peg.3160	fig|285.25.peg.5174	fig|285.9.peg.4583	fig|285.10.peg.4145		fig|285.12.peg.4017	fig|285.15.peg.5189	fig|285.13.peg.3193
	Cobalt-zinc-cadmium resistance	Cation efflux system protein CusA : Cobalt-zinc-cadmium resistance protein CzcA	fig|688245.19.peg.1470	fig|399795.6.peg.2012	fig|563045.5.peg.4397	fig|1009852.5.peg.763	fig|285.23.peg.3493	fig|285.24.peg.749	fig|285.26.peg.3161	fig|285.25.peg.5175	fig|285.9.peg.4582	fig|285.10.peg.4146		fig|285.12.peg.4018	fig|285.15.peg.5190	fig|285.13.peg.3194
	Copper homeostasis	Copper-translocating P-type ATPase (EC 3.6.3.4)				fig|1009852.5.peg.768									fig|285.15.peg.5193
2	Multidrug Resistance Efflux Pumps	RND efflux system, outer membrane lipoprotein, NodT family	fig|688245.19.peg.3914	fig|399795.6.peg.4766	fig|563045.5.peg.3839	fig|1009852.5.peg.3457	fig|285.23.peg.3044				fig|285.9.peg.4438	fig|285.10.peg.3832	fig|285.11.peg.3904	fig|285.12.peg.3550	fig|285.15.peg.4447	fig|285.13.peg.3175
	Multidrug Resistance Efflux Pumps	Macrolide export ATP-binding/permease protein MacB (EC 3.6.3.-)	fig|688245.19.peg.3915	fig|399795.6.peg.4767	fig|563045.5.peg.3838	fig|1009852.5.peg.3456	fig|285.23.peg.3045				fig|285.9.peg.4437	fig|285.10.peg.3833	fig|285.11.peg.3905	fig|285.12.peg.3551	fig|285.15.peg.4448	fig|285.13.peg.3176
	Multidrug Resistance Efflux Pumps	Macrolide-specific efflux protein MacA	fig|688245.19.peg.3916	fig|399795.6.peg.4768	fig|563045.5.peg.3837	fig|1009852.5.peg.3455	fig|285.23.peg.3046				fig|285.9.peg.4436	fig|285.10.peg.3834	fig|285.11.peg.3906	fig|285.12.peg.3552	fig|285.15.peg.4449	fig|285.13.peg.3177
3	Resistance to chromium compounds	Chromate transport protein ChrA
	Cobalt-zinc-cadmium resistance	Heavy metal RND efflux outer membrane protein, CzcC family											fig|285.11.peg.4229
	Cobalt-zinc-cadmium resistance	Cobalt/zinc/cadmium efflux RND transporter, membrane fusion protein, CzcB family											fig|285.11.peg.4230
	Cobalt-zinc-cadmium resistance	Cation efflux system protein CusA : Cobalt-zinc-cadmium resistance protein CzcA											fig|285.11.peg.4231
	Arsenic resistance	Arsenate reductase (EC 1.20.4.1)											fig|285.11.peg.4233
	Arsenic resistance	Arsenic efflux pump protein											fig|285.11.peg.4234
4	Cobalt-zinc-cadmium resistance	DNA-binding heavy metal response regulator		fig|399795.6.peg.2616
	Copper homeostasis	Sensor protein copS (EC 2.7.3.-)		fig|399795.6.peg.2617
	Cobalt-zinc-cadmium resistance	Probable Co/Zn/Cd efflux system membrane fusion protein	fig|688245.19.peg.4345	fig|399795.6.peg.2620
	Cobalt-zinc-cadmium resistance	Cation efflux system protein CusA : Cobalt-zinc-cadmium resistance protein CzcA	fig|688245.19.peg.4346	fig|399795.6.peg.2621
	Cobalt-zinc-cadmium resistance	Heavy metal RND efflux outer membrane protein, CzcC family	fig|688245.19.peg.4347	fig|399795.6.peg.2623
5	Cobalt-zinc-cadmium resistance	Probable Co/Zn/Cd efflux system membrane fusion protein		fig|399795.6.peg.5207
	Cobalt-zinc-cadmium resistance	Cation efflux system protein CusA : Cobalt-zinc-cadmium resistance protein CzcA		fig|399795.6.peg.5208
	Cobalt-zinc-cadmium resistance	Heavy metal RND efflux outer membrane protein, CzcC family		fig|399795.6.peg.5209
6	Copper homeostasis	Copper-translocating P-type ATPase (EC 3.6.3.4)	fig|688245.19.peg.2595
	Copper homeostasis	Copper-translocating P-type ATPase (EC 3.6.3.4)	fig|688245.19.peg.2594	fig|399795.6.peg.3240							fig|285.9.peg.2772	fig|285.10.peg.2518	fig|285.11.peg.2335	fig|285.12.peg.2066
	Cobalt-zinc-cadmium resistance	Heavy metal sensor histidine kinase	fig|688245.19.peg.2586	fig|399795.6.peg.3236						fig|285.25.peg.4208	fig|285.9.peg.2774	fig|285.10.peg.2516	fig|285.11.peg.2333	fig|285.12.peg.2063
	Cobalt-zinc-cadmium resistance	DNA-binding heavy metal response regulator	fig|688245.19.peg.2585	fig|399795.6.peg.3235						fig|285.25.peg.4207	fig|285.9.peg.2775	fig|285.10.peg.2515	fig|285.11.peg.2332	fig|285.12.peg.2062
	Cobalt-zinc-cadmium resistance	Heavy metal RND efflux outer membrane protein, CzcC family	fig|688245.19.peg.2584	fig|399795.6.peg.3234	fig|563045.5.peg.5096					fig|285.25.peg.4206	fig|285.9.peg.2776	fig|285.10.peg.2514	fig|285.11.peg.2331	fig|285.12.peg.2061	fig|285.15.peg.5417
	Cobalt-zinc-cadmium resistance	Cobalt/zinc/cadmium efflux RND transporter, membrane fusion protein, CzcB family	fig|688245.19.peg.2582	fig|399795.6.peg.3233	fig|563045.5.peg.5095					fig|285.25.peg.4204	fig|285.9.peg.2778	fig|285.10.peg.2512	fig|285.11.peg.2329	fig|285.12.peg.2059	fig|285.15.peg.5416
	Cobalt-zinc-cadmium resistance	Cation efflux system protein CusA : Cobalt-zinc-cadmium resistance protein CzcA	fig|688245.19.peg.2581	fig|399795.6.peg.3232	fig|563045.5.peg.5094					fig|285.25.peg.4203	fig|285.9.peg.2779	fig|285.10.peg.2511	fig|285.11.peg.2328	fig|285.12.peg.2058
7	Cobalt-zinc-cadmium resistance	DNA-binding heavy metal response regulator		fig|399795.6.peg.2863
	Cobalt-zinc-cadmium resistance	Heavy metal sensor histidine kinase		fig|399795.6.peg.2864
8	Copper homeostasis	Copper-translocating P-type ATPase (EC 3.6.3.4)													fig|285.15.peg.5370
	Cobalt-zinc-cadmium resistance	Cation efflux system protein CusA : Cobalt-zinc-cadmium resistance protein CzcA													fig|285.15.peg.5375
	Cobalt-zinc-cadmium resistance	Cobalt/zinc/cadmium efflux RND transporter, membrane fusion protein, CzcB family													fig|285.15.peg.5376
	Cobalt-zinc-cadmium resistance	Heavy metal RND efflux outer membrane protein, CzcC family													fig|285.15.peg.5377
	Cobalt-zinc-cadmium resistance	DNA-binding heavy metal response regulator													fig|285.15.peg.5378
	Cobalt-zinc-cadmium resistance	Heavy metal sensor histidine kinase													fig|285.15.peg.5379
9	Cobalt-zinc-cadmium resistance	Heavy metal RND efflux outer membrane protein, CzcC family	fig|688245.19.peg.4190	fig|399795.6.peg.1385	fig|563045.5.peg.262											fig|285.13.peg.1188
	Cobalt-zinc-cadmium resistance	Cation efflux system protein CusA : Cobalt-zinc-cadmium resistance protein CzcA	fig|688245.19.peg.4191	fig|399795.6.peg.1386	fig|563045.5.peg.261											fig|285.13.peg.1189
	Cobalt-zinc-cadmium resistance	Cobalt/zinc/cadmium efflux RND transporter, membrane fusion protein, CzcB family	fig|688245.19.peg.4192	fig|399795.6.peg.1387	fig|563045.5.peg.260											fig|285.13.peg.1190
10	Cobalt-zinc-cadmium resistance	Cation efflux system protein CusA : Cobalt-zinc-cadmium resistance protein CzcA							fig|285.26.peg.1231	fig|285.25.peg.4720
	Multidrug Resistance Efflux Pumps	RND efflux system, outer membrane lipoprotein CmeC							fig|285.26.peg.1233	fig|285.25.peg.4718
11	Bile hydrolysis	Alpha-ketoglutarate-dependent taurine dioxygenase (EC 1.14.11.17)			fig|563045.5.peg.4634			fig|285.24.peg.1464		fig|285.25.peg.2676	fig|285.9.peg.3015	fig|285.10.peg.1858	fig|285.11.peg.2760		fig|285.15.peg.3581	fig|285.13.peg.116
	Copper homeostasis	Copper-translocating P-type ATPase (EC 3.6.3.4)			fig|563045.5.peg.4637			fig|285.24.peg.1467		fig|285.25.peg.2679	fig|285.9.peg.3018	fig|285.10.peg.1861	fig|285.11.peg.2763		fig|285.15.peg.3584	fig|285.13.peg.119
12	Copper homeostasis	Cytochrome c heme lyase subunit CcmH														fig|285.13.peg.2527
	Copper homeostasis	Cytochrome c heme lyase subunit CcmF														fig|285.13.peg.2530
13	Cobalt-zinc-cadmium resistance	Cobalt-zinc-cadmium resistance protein CzcD	fig|688245.19.peg.4142		fig|563045.5.peg.309		fig|285.23.peg.540	fig|285.24.peg.4882	fig|285.26.peg.4454	fig|285.25.peg.3485	fig|285.9.peg.1520	fig|285.10.peg.634	fig|285.11.peg.1436	fig|285.12.peg.750
	Resistance to chromium compounds	Chromate transport protein ChrA	fig|688245.19.peg.4144		fig|563045.5.peg.307		fig|285.23.peg.542	fig|285.24.peg.4884	fig|285.26.peg.4456	fig|285.25.peg.3487	fig|285.9.peg.1518	fig|285.10.peg.636	fig|285.11.peg.1438	fig|285.12.peg.752
14	Copper homeostasis	Copper-translocating P-type ATPase (EC 3.6.3.4)								fig|285.25.peg.553
	Cobalt-zinc-cadmium resistance	Transcriptional regulator, MerR family								fig|285.25.peg.554
15	Cobalt-zinc-cadmium resistance	Heavy metal RND efflux outer membrane protein, CzcC family							fig|285.26.peg.641
	Cobalt-zinc-cadmium resistance	Heavy metal RND efflux outer membrane protein, CzcC family							fig|285.26.peg.643
	Cobalt-zinc-cadmium resistance	Heavy metal sensor histidine kinase							fig|285.26.peg.644
16	Mercury resistance operon	Mercuric resistance operon regulatory protein								fig|285.25.peg.3337
	Cobalt-zinc-cadmium resistance	Heavy metal RND efflux outer membrane protein, CzcC family								fig|285.25.peg.3339
	Cobalt-zinc-cadmium resistance	Cobalt/zinc/cadmium efflux RND transporter, membrane fusion protein, CzcB family								fig|285.25.peg.3340
	Cobalt-zinc-cadmium resistance	Cation efflux system protein CusA : Cobalt-zinc-cadmium resistance protein CzcA		fig|399795.6.peg.4664						fig|285.25.peg.3341
	Cobalt-zinc-cadmium resistance	Probable Co/Zn/Cd efflux system membrane fusion protein		fig|399795.6.peg.4665						fig|285.25.peg.3342
17	Cobalt-zinc-cadmium resistance	Cobalt/zinc/cadmium efflux RND transporter, membrane fusion protein, CzcB family				fig|1009852.5.peg.644
	Cobalt-zinc-cadmium resistance	Heavy metal RND efflux outer membrane protein, CzcC family		fig|399795.6.peg.3221		fig|1009852.5.peg.645
	Cobalt-zinc-cadmium resistance	Heavy metal RND efflux outer membrane protein, CzcC family		fig|399795.6.peg.3224		fig|1009852.5.peg.647
	Cobalt-zinc-cadmium resistance	Cobalt/zinc/cadmium efflux RND transporter, membrane fusion protein, CzcB family		fig|399795.6.peg.3225		fig|1009852.5.peg.648
	Cobalt-zinc-cadmium resistance	Cation efflux system protein CusA : Cobalt-zinc-cadmium resistance protein CzcA		fig|399795.6.peg.3226		fig|1009852.5.peg.649
18	Copper homeostasis	Copper-translocating P-type ATPase (EC 3.6.3.4)		fig|399795.6.peg.3192
	Copper homeostasis	Copper resistance protein C precursor		fig|399795.6.peg.3196
	Copper homeostasis	Copper resistance protein B		fig|399795.6.peg.3198
	Copper homeostasis	Multicopper oxidase		fig|399795.6.peg.3199
	Copper homeostasis	Cation efflux system protein CusA : Cobalt-zinc-cadmium resistance protein CzcA		fig|399795.6.peg.3200
	Cobalt-zinc-cadmium resistance	Heavy metal sensor histidine kinase		fig|399795.6.peg.3201
	Cobalt-zinc-cadmium resistance	Cobalt-zinc-cadmium resistance protein CzcD		fig|399795.6.peg.3205
19	Copper homeostasis	Copper-translocating P-type ATPase (EC 3.6.3.4)			fig|563045.5.peg.26
	Copper homeostasis	Copper resistance protein D			fig|563045.5.peg.27
	Copper homeostasis	Copper resistance protein C precursor			fig|563045.5.peg.29
	Cobalt-zinc-cadmium resistance	Cobalt/zinc/cadmium efflux RND transporter, membrane fusion protein, CzcB family			fig|563045.5.peg.30
20	Cobalt-zinc-cadmium resistance	Cation efflux system protein CusA : Cobalt-zinc-cadmium resistance protein CzcA				fig|1009852.5.peg.3378
	Cobalt-zinc-cadmium resistance	Cation efflux system protein CusA : Cobalt-zinc-cadmium resistance protein CzcA				fig|1009852.5.peg.3379
21	Cobalt-zinc-cadmium resistance	Heavy metal RND efflux outer membrane protein, CzcC family						fig|285.24.peg.1429
	Copper homeostasis	Multicopper oxidase						fig|285.24.peg.1430							fig|285.15.peg.702
	Cobalt-zinc-cadmium resistance	Cation efflux system protein CusA : Cobalt-zinc-cadmium resistance protein CzcA						fig|285.24.peg.1436							fig|285.15.peg.703
22	Multidrug Resistance Efflux Pumps	Transcription repressor of multidrug efflux pump acrAB operon, TetR (AcrR) family													fig|285.15.peg.4922
	Multidrug Resistance Efflux Pumps	RND efflux system, membrane fusion protein CmeA													fig|285.15.peg.4920
	Multidrug Resistance Efflux Pumps	RND efflux system, inner membrane transporter CmeB													fig|285.15.peg.4919
	Multidrug Resistance Efflux Pumps	RND efflux system, outer membrane lipoprotein CmeC													fig|285.15.peg.4918
	Cobalt-zinc-cadmium resistance	Cobalt-zinc-cadmium resistance protein CzcD			fig|563045.5.peg.4385	fig|1009852.5.peg.180									fig|285.15.peg.4916
	Cobalt-zinc-cadmium resistance	Heavy metal RND efflux outer membrane protein, CzcC family			fig|563045.5.peg.4386	fig|1009852.5.peg.182									fig|285.15.peg.4915
	Cobalt-zinc-cadmium resistance	Cation efflux system protein CusA : Cobalt-zinc-cadmium resistance protein CzcA		fig|399795.6.peg.3211	fig|563045.5.peg.4388	fig|1009852.5.peg.184									fig|285.15.peg.4913
	Cobalt-zinc-cadmium resistance	Cation efflux system protein CusA : Cobalt-zinc-cadmium resistance protein CzcA		fig|399795.6.peg.3212	fig|563045.5.peg.4389	fig|1009852.5.peg.185									fig|285.15.peg.4912
23	Cobalt-zinc-cadmium resistance	Heavy metal RND efflux outer membrane protein, CzcC family								fig|285.25.peg.4724
	Multidrug Resistance Efflux Pumps	Type I secretion outer membrane protein, TolC precursor								fig|285.25.peg.4726
	Multidrug Resistance Efflux Pumps	Acriflavin resistance protein								fig|285.25.peg.4729
24	Arsenic resistance	Arsenate reductase (EC 1.20.4.1)					fig|285.23.peg.2312	fig|285.24.peg.1318			fig|285.9.peg.4932
	Arsenic resistance	Arsenic efflux pump protein					fig|285.23.peg.2313	fig|285.24.peg.1319			fig|285.9.peg.4933					fig|285.13.peg.1212
	Arsenic resistance	Arsenate reductase (EC 1.20.4.1)					fig|285.23.peg.2314									fig|285.13.peg.1213
25	Arsenic resistance	Arsenic resistance protein ArsH	fig|688245.19.peg.3282	fig|399795.6.peg.3881	fig|563045.5.peg.2526	fig|1009852.5.peg.111	fig|285.23.peg.3496	fig|285.24.peg.1198	fig|285.26.peg.1240	fig|285.25.peg.4711	fig|285.9.peg.4732			fig|285.12.peg.2902	fig|285.15.peg.4816
	Arsenic resistance	Arsenate reductase (EC 1.20.4.1)	fig|688245.19.peg.3283	fig|399795.6.peg.3880	fig|563045.5.peg.2527	fig|1009852.5.peg.112	fig|285.23.peg.3497	fig|285.24.peg.1197	fig|285.26.peg.1239	fig|285.25.peg.4712	fig|285.9.peg.4733			fig|285.12.peg.2901	fig|285.15.peg.4817
	Arsenic resistance	Arsenic efflux pump protein	fig|688245.19.peg.3284	fig|399795.6.peg.3879	fig|563045.5.peg.2528	fig|1009852.5.peg.113	fig|285.23.peg.3498	fig|285.24.peg.1196	fig|285.26.peg.1238	fig|285.25.peg.4713	fig|285.9.peg.4734			fig|285.12.peg.2900	fig|285.15.peg.4818
	Arsenic resistance	Arsenate reductase (EC 1.20.4.1)	fig|688245.19.peg.3285	fig|399795.6.peg.3878	fig|563045.5.peg.2529	fig|1009852.5.peg.114									fig|285.15.peg.4819
26	Arsenic resistance	Arsenical resistance operon repressor			fig|563045.5.peg.3324				fig|285.26.peg.5261
	Arsenic resistance	Arsenic resistance protein ArsH		fig|399795.6.peg.2056	fig|563045.5.peg.3321				fig|285.26.peg.5264
	Arsenic resistance	Arsenate reductase (EC 1.20.4.1)		fig|399795.6.peg.2055	fig|563045.5.peg.3320				fig|285.26.peg.5265
	Arsenic resistance	Arsenic efflux pump protein		fig|399795.6.peg.2054	fig|563045.5.peg.3319				fig|285.26.peg.5266
	Arsenic resistance	Arsenate reductase (EC 1.20.4.1)			fig|563045.5.peg.3318
27	Resistance to chromium compounds	Chromate transport protein ChrA								fig|285.25.peg.2342
	Arsenic resistance	Arsenic resistance protein ArsH								fig|285.25.peg.2343
	Arsenic resistance	Arsenate reductase (EC 1.20.4.1)								fig|285.25.peg.2344
	Arsenic resistance	Arsenical-resistance protein ACR3								fig|285.25.peg.2345
28	Arsenic resistance	Arsenical resistance operon trans-acting repressor ArsD													fig|285.15.peg.679
	Arsenic resistance	Arsenate reductase (EC 1.20.4.1)													fig|285.15.peg.680
	Arsenic resistance	Arsenic efflux pump protein													fig|285.15.peg.684
	Arsenic resistance	Arsenic efflux pump protein													fig|285.15.peg.687
	Arsenic resistance	Arsenate reductase (EC 1.20.4.1)													fig|285.15.peg.688
29	Arsenic resistance	Arsenate reductase (EC 1.20.4.1)														fig|285.13.peg.3752
	Arsenic resistance	Arsenical resistance operon trans-acting repressor ArsD														fig|285.13.peg.3753
	Arsenic resistance	Arsenical pump-driving ATPase (EC 3.6.3.16)														fig|285.13.peg.3754
	Arsenic resistance	Arsenic efflux pump protein														fig|285.13.peg.3756
	Arsenic resistance	Arsenic efflux pump protein														fig|285.13.peg.3759
	Arsenic resistance	Arsenate reductase (EC 1.20.4.1)														fig|285.13.peg.3760
30	Arsenic resistance	Arsenical pump-driving ATPase (EC 3.6.3.16)														fig|285.13.peg.3768
	Arsenic resistance	Arsenate reductase (EC 1.20.4.1)														fig|285.13.peg.3769
	Arsenic resistance	Arsenate reductase (EC 1.20.4.1)													fig|285.15.peg.882	fig|285.13.peg.3770
	Cobalt-zinc-cadmium resistance	Cobalt-zinc-cadmium resistance protein CzcD													fig|285.15.peg.883	fig|285.13.peg.3771
	Arsenic resistance	Arsenical-resistance protein ACR3														fig|285.13.peg.3778
31	Multidrug Resistance Efflux Pumps	Macrolide-specific efflux protein MacA													fig|285.15.peg.4840
	Multidrug Resistance Efflux Pumps	Macrolide export ATP-binding/permease protein MacB (EC 3.6.3.-)													fig|285.15.peg.4841
	Arsenic resistance	Arsenic efflux pump protein													fig|285.15.peg.4844
	Arsenic resistance	Arsenate reductase (EC 1.20.4.1)								fig|285.10.peg.3318	fig|285.11.peg.3407				fig|285.15.peg.4845
	Arsenic resistance	Arsenic resistance protein ArsH								fig|285.10.peg.3319					fig|285.15.peg.4846
32	Arsenic resistance	Arsenical resistance operon repressor									fig|285.9.peg.4488		fig|285.11.peg.3968			fig|285.13.peg.3073
	Arsenic resistance	Arsenic resistance protein ArsH									fig|285.9.peg.4491		fig|285.11.peg.3971			fig|285.13.peg.3070
33	Copper homeostasis	Copper resistance protein B													fig|285.15.peg.892
	Cobalt-zinc-cadmium resistance	Heavy metal sensor histidine kinase													fig|285.15.peg.895
	Arsenic resistance	Arsenical pump-driving ATPase (EC 3.6.3.16)													fig|285.15.peg.896
	Arsenic resistance	Arsenical pump-driving ATPase (EC 3.6.3.16)													fig|285.15.peg.899
34	Copper homeostasis	Copper-translocating P-type ATPase (EC 3.6.3.4)														fig|285.13.peg.4865
	Cobalt-zinc-cadmium resistance	Transcriptional regulator, MerR family														fig|285.13.peg.4867
	Arsenic resistance	Arsenic resistance protein ArsH														fig|285.13.peg.4868
35	Copper homeostasis	Copper-translocating P-type ATPase (EC 3.6.3.4)								fig|285.25.peg.3360
	Copper homeostasis	Cu(I)-responsive transcriptional regulator								fig|285.25.peg.3362
	Cobalt-zinc-cadmium resistance	Heavy metal resistance transcriptional regulator HmrR								fig|285.25.peg.3363
36	Copper homeostasis	Copper-translocating P-type ATPase (EC 3.6.3.4)			fig|563045.5.peg.790					fig|285.25.peg.4211					fig|285.15.peg.4933
	Cobalt-zinc-cadmium resistance	Cd(II)/Pb(II)-responsive transcriptional regulator			fig|563045.5.peg.791					fig|285.25.peg.4212					fig|285.15.peg.4932
37	Arsenic resistance	Arsenic efflux pump protein														fig|285.13.peg.5119
	Copper homeostasis	Copper-translocating P-type ATPase (EC 3.6.3.4)													fig|285.15.peg.5392	fig|285.13.peg.5117
	Mercury resistance operon	Mercuric resistance operon regulatory protein													fig|285.15.peg.5394	fig|285.13.peg.5116
38	Copper homeostasis	Copper-translocating P-type ATPase (EC 3.6.3.4)				fig|1009852.5.peg.3242		fig|285.24.peg.4390	fig|285.26.peg.4172
	Cobalt-zinc-cadmium resistance	Cation efflux system protein CusA : Cobalt-zinc-cadmium resistance protein CzcA				fig|1009852.5.peg.3248		fig|285.24.peg.4392	fig|285.26.peg.4174	fig|285.25.peg.3993					fig|285.15.peg.3411
	Cobalt-zinc-cadmium resistance	Cation efflux system protein CusA : Cobalt-zinc-cadmium resistance protein CzcA				fig|1009852.5.peg.3249		fig|285.24.peg.4393	fig|285.26.peg.4175	fig|285.25.peg.3994					fig|285.15.peg.3412
	Cobalt-zinc-cadmium resistance	Cobalt/zinc/cadmium efflux RND transporter, membrane fusion protein, CzcB family						fig|285.24.peg.4394	fig|285.26.peg.4176	fig|285.25.peg.3995
	Cobalt-zinc-cadmium resistance	Heavy metal RND efflux outer membrane protein, CzcC family						fig|285.24.peg.4395	fig|285.26.peg.4177
39	Resistance to chromium compounds	Superoxide dismutase SodM-like protein ChrF				fig|1009852.5.peg.3587				fig|285.25.peg.4620						fig|285.13.peg.1561
	Resistance to chromium compounds	Superoxide dismutase ChrC				fig|1009852.5.peg.3588				fig|285.25.peg.4619						fig|285.13.peg.1560
	Resistance to chromium compounds	Chromate transport protein ChrA				fig|1009852.5.peg.3590				fig|285.25.peg.4617						fig|285.13.peg.1559
	Resistance to chromium compounds	Chromate resistance protein ChrB				fig|1009852.5.peg.3591				fig|285.25.peg.4616						fig|285.13.peg.1558
	Cobalt-zinc-cadmium resistance	Cation efflux system protein CusA : Cobalt-zinc-cadmium resistance protein CzcA
	Cobalt-zinc-cadmium resistance	Cation efflux system protein CusA : Cobalt-zinc-cadmium resistance protein CzcA
	Cobalt-zinc-cadmium resistance	Heavy metal RND efflux outer membrane protein, CzcC family
	Cobalt-zinc-cadmium resistance	Heavy metal sensor histidine kinase
	Cobalt-zinc-cadmium resistance	DNA-binding heavy metal response regulator
40	Mercury resistance operon	Mercuric transport protein, MerE		fig|399795.6.peg.3186	fig|563045.5.peg.20	fig|1009852.5.peg.4352		fig|285.24.peg.934	fig|285.26.peg.5276						fig|285.15.peg.4860
	Mercury resistance operon	Mercuric resistance operon coregulator		fig|399795.6.peg.3185	fig|563045.5.peg.19	fig|1009852.5.peg.4353		fig|285.24.peg.935	fig|285.26.peg.5277						fig|285.15.peg.4861
	Mercuric reductase	Mercuric ion reductase (EC 1.16.1.1)		fig|399795.6.peg.3184	fig|563045.5.peg.18	fig|1009852.5.peg.4354		fig|285.24.peg.936	fig|285.26.peg.5278	fig|285.25.peg.3351					fig|285.15.peg.4862
	Mercury resistance operon	Mercuric transport protein, MerC		fig|399795.6.peg.3183	fig|563045.5.peg.17	fig|1009852.5.peg.4355		fig|285.24.peg.937	fig|285.26.peg.5279						fig|285.15.peg.4863
	Mercury resistance operon	Periplasmic mercury(+2) binding protein		fig|399795.6.peg.3182	fig|563045.5.peg.16	fig|1009852.5.peg.4356		fig|285.24.peg.938	fig|285.26.peg.5280	fig|285.25.peg.3352					fig|285.15.peg.4864
	Mercury resistance operon	Mercuric transport protein, MerT		fig|399795.6.peg.3181	fig|563045.5.peg.15	fig|1009852.5.peg.4357				fig|285.25.peg.3353					fig|285.15.peg.4865
	Mercury resistance operon	Mercuric resistance operon regulatory protein		fig|399795.6.peg.3180	fig|563045.5.peg.14	fig|1009852.5.peg.4358				fig|285.25.peg.3354					fig|285.15.peg.4866
	Cobalt-zinc-cadmium resistance	Cation efflux system protein CusA : Cobalt-zinc-cadmium resistance protein CzcA		fig|399795.6.peg.3179	fig|563045.5.peg.3346
	Cobalt-zinc-cadmium resistance	Cation efflux system protein CusA : Cobalt-zinc-cadmium resistance protein CzcA		fig|399795.6.peg.3178	fig|563045.5.peg.3347
	Copper homeostasis	Copper-translocating P-type ATPase (EC 3.6.3.4)		fig|399795.6.peg.3174
41	Mercury resistance operon	Mercuric transport protein, MerE													fig|285.15.peg.3896	fig|285.13.peg.1553
	Mercury resistance operon	Mercuric resistance operon coregulator													fig|285.15.peg.3895	fig|285.13.peg.1552
	Mercury resistance operon	Mercuric resistance operon regulatory protein														fig|285.13.peg.1551
	Mercuric reductase	Mercuric ion reductase (EC 1.16.1.1)													fig|285.15.peg.3894	fig|285.13.peg.1548
	Mercury resistance operon	Periplasmic mercury(+2) binding protein													fig|285.15.peg.3893	fig|285.13.peg.1547
	Mercury resistance operon	Mercuric transport protein, MerT													fig|285.15.peg.3892	fig|285.13.peg.1546
	Mercury resistance operon	Mercuric resistance operon regulatory protein													fig|285.15.peg.3891	fig|285.13.peg.1545
42	Mercury resistance operon	Mercuric resistance operon regulatory protein						fig|285.24.peg.785	fig|285.26.peg.5251
	Mercury resistance operon	Mercuric resistance operon coregulator						fig|285.24.peg.788	fig|285.26.peg.5253
	Mercuric reductase	Mercuric ion reductase (EC 1.16.1.1)						fig|285.24.peg.790	fig|285.26.peg.5255
	Mercury resistance operon	Periplasmic mercury(+2) binding protein						fig|285.24.peg.791	fig|285.26.peg.5256
43	Mercuric reductase	PF00070 family, FAD-dependent NAD(P)-disulphide oxidoreductase								fig|285.25.peg.2362
	Copper homeostasis	Copper-translocating P-type ATPase (EC 3.6.3.4)								fig|285.25.peg.2369
	Mercury resistance operon	Mercuric resistance operon regulatory protein								fig|285.25.peg.2371
	Mercury resistance operon	Mercuric transport protein, MerT								fig|285.25.peg.2372
	Mercury resistance operon	Periplasmic mercury(+2) binding protein								fig|285.25.peg.2373
	Mercuric reductase	Mercuric ion reductase (EC 1.16.1.1)								fig|285.25.peg.2374
44	Copper homeostasis	Copper resistance protein C precursor				fig|1009852.5.peg.1444
	Copper homeostasis	Copper resistance protein B				fig|1009852.5.peg.1446
45	Copper homeostasis	Copper resistance protein C precursor				fig|1009852.5.peg.3237
	Copper homeostasis	Copper resistance protein B				fig|1009852.5.peg.3238
46	Copper homeostasis	Copper-translocating P-type ATPase (EC 3.6.3.4)		fig|399795.6.peg.4723
	Cobalt-zinc-cadmium resistance	Probable Co/Zn/Cd efflux system membrane fusion protein								fig|285.25.peg.4636
	Cobalt-zinc-cadmium resistance	Cation efflux system protein CusA : Cobalt-zinc-cadmium resistance protein CzcA	fig|688245.19.peg.2602								fig|285.9.peg.4405	fig|285.10.peg.3723	fig|285.11.peg.3866			fig|285.13.peg.3100
	Cobalt-zinc-cadmium resistance	Cation efflux system protein CusA : Cobalt-zinc-cadmium resistance protein CzcA	fig|688245.19.peg.2603							fig|285.25.peg.4639	fig|285.9.peg.4404	fig|285.10.peg.3724	fig|285.11.peg.3867			fig|285.13.peg.3101
	Cobalt-zinc-cadmium resistance	Cobalt/zinc/cadmium efflux RND transporter, membrane fusion protein, CzcB family	fig|688245.19.peg.2604							fig|285.25.peg.4640	fig|285.9.peg.4403	fig|285.10.peg.3725	fig|285.11.peg.3868			fig|285.13.peg.3102
	Cobalt-zinc-cadmium resistance	Heavy metal RND efflux outer membrane protein, CzcC family	fig|688245.19.peg.2605							fig|285.25.peg.4641	fig|285.9.peg.4402	fig|285.10.peg.3726	fig|285.11.peg.3869			fig|285.13.peg.3103
	Mercury resistance operon	Mercuric resistance operon regulatory protein								fig|285.25.peg.4643
	Cobalt-zinc-cadmium resistance	Heavy metal RND efflux outer membrane protein, CzcC family														fig|285.13.peg.3107
	Cobalt-zinc-cadmium resistance	Cation efflux system protein CusA : Cobalt-zinc-cadmium resistance protein CzcA														fig|285.13.peg.3109
	Cobalt-zinc-cadmium resistance	Cation efflux system protein CusA : Cobalt-zinc-cadmium resistance protein CzcA														fig|285.13.peg.3110
	Cobalt-zinc-cadmium resistance	Heavy metal sensor histidine kinase	fig|688245.19.peg.2608	fig|399795.6.peg.4725	fig|563045.5.peg.4526	fig|1009852.5.peg.191				fig|285.25.peg.4646	fig|285.9.peg.4400	fig|285.10.peg.3728	fig|285.11.peg.3871			fig|285.13.peg.3113
	Copper homeostasis	Copper-sensing two-component system response regulator CusR/Copper-sensing two-component system response regulator CusR	fig|688245.19.peg.2609	fig|399795.6.peg.4726	fig|563045.5.peg.4527	fig|1009852.5.peg.192				fig|285.25.peg.4647	fig|285.9.peg.4399	fig|285.10.peg.3729	fig|285.11.peg.3872			fig|285.13.peg.3114
	Copper homeostasis	Multicopper oxidase	fig|688245.19.peg.2610	fig|399795.6.peg.4727	fig|563045.5.peg.4528					fig|285.25.peg.4648	fig|285.9.peg.4398	fig|285.10.peg.3730	fig|285.11.peg.3873			fig|285.13.peg.3115
	Copper homeostasis	Copper resistance protein B	fig|688245.19.peg.2612	fig|399795.6.peg.4728	fig|563045.5.peg.4529			fig|285.24.peg.1085	fig|285.26.peg.5291	fig|285.25.peg.4650	fig|285.9.peg.4396	fig|285.10.peg.3732	fig|285.11.peg.3875			fig|285.13.peg.3116
	Copper homeostasis	Copper resistance protein C precursor		fig|399795.6.peg.4730				fig|285.24.peg.1086	fig|285.26.peg.5293	fig|285.25.peg.4652	fig|285.9.peg.4394	fig|285.10.peg.3734	fig|285.11.peg.3877			fig|285.13.peg.3117
	Copper homeostasis	Copper resistance protein D	fig|688245.19.peg.2615	fig|399795.6.peg.4731				fig|285.24.peg.1087	fig|285.26.peg.5294	fig|285.25.peg.4654	fig|285.9.peg.4392	fig|285.10.peg.3736	fig|285.11.peg.3879			fig|285.13.peg.3118
	Copper homeostasis	Copper resistance protein B						fig|285.24.peg.1088
	Copper homeostasis	Copper resistance protein C precursor						fig|285.24.peg.1090
	Copper homeostasis	Copper resistance protein D						fig|285.24.peg.1091
	Copper homeostasis	Copper-translocating P-type ATPase (EC 3.6.3.4)	fig|688245.19.peg.2616	fig|399795.6.peg.4732							fig|285.9.peg.4391	fig|285.10.peg.3737	fig|285.11.peg.3880			fig|285.13.peg.3119
	Arsenic resistance	Arsenate reductase (EC 1.20.4.1)	fig|688245.19.peg.2618									fig|285.10.peg.3739	fig|285.11.peg.3882
	Arsenic resistance	Arsenic efflux pump protein	fig|688245.19.peg.2619									fig|285.10.peg.3740	fig|285.11.peg.3883
	Arsenic resistance	Arsenate reductase (EC 1.20.4.1)	fig|688245.19.peg.2620									fig|285.10.peg.3741
	Arsenic resistance	Arsenic resistance protein ArsH	fig|688245.19.peg.2621									fig|285.10.peg.3742				fig|285.13.peg.3133
	Arsenic resistance	Arsenical resistance operon repressor										fig|285.10.peg.3745
47	Cobalt-zinc-cadmium resistance	Cobalt-zinc-cadmium resistance protein CzcD							fig|285.26.peg.497
	Cobalt-zinc-cadmium resistance	Heavy metal sensor histidine kinase							fig|285.26.peg.499
	Copper homeostasis	Copper resistance protein B							fig|285.26.peg.500
	Copper homeostasis	Copper resistance protein C precursor							fig|285.26.peg.501
	Copper homeostasis	Copper resistance protein D							fig|285.26.peg.502
	The dispersed genes
	Arsenic resistance	Arsenical resistance operon repressor							fig|285.26.peg.512						fig|285.15.peg.5171
	Arsenic resistance	Arsenate reductase (EC 1.20.4.1)	fig|688245.19.peg.4157	fig|399795.6.peg.5064	fig|563045.5.peg.295		fig|285.23.peg.553	fig|285.24.peg.1530	fig|285.26.peg.4468	fig|285.25.peg.3500	fig|285.9.peg.1505	fig|285.10.peg.649	fig|285.11.peg.1451	fig|285.12.peg.765	fig|285.15.peg.1292	fig|285.13.peg.1155
	Arsenic resistance	Arsenate reductase (EC 1.20.4.1)						fig|285.24.peg.4897			fig|285.9.peg.4389
	Arsenic resistance	Arsenic efflux pump protein										fig|285.10.peg.4782				fig|285.13.peg.5130
	Beta-lactamase	Negative regulator of beta-lactamase expression	fig|688245.19.peg.4267	fig|399795.6.peg.5129	fig|563045.5.peg.210		fig|285.23.peg.643	fig|285.24.peg.3738	fig|285.26.peg.3761	fig|285.25.peg.3911	fig|285.9.peg.3313	fig|285.10.peg.744	fig|285.11.peg.2541	fig|285.12.peg.860	fig|285.15.peg.3565	fig|285.13.peg.3696
	Beta-lactamase	Beta-lactamase (EC 3.5.2.6)	fig|688245.19.peg.748	fig|399795.6.peg.1211	fig|563045.5.peg.1725	fig|1009852.5.peg.1041	fig|285.23.peg.2930	fig|285.24.peg.1304	fig|285.26.peg.1553	fig|285.25.peg.2830	fig|285.9.peg.754	fig|285.10.peg.1655	fig|285.11.peg.651	fig|285.12.peg.650	fig|285.15.peg.2567	fig|285.13.peg.1884
	Beta-lactamase	Beta-lactamase (EC 3.5.2.6)	fig|688245.19.peg.2173	fig|399795.6.peg.2879	fig|563045.5.peg.4519	fig|1009852.5.peg.2961	fig|285.23.peg.3110	fig|285.24.peg.2697	fig|285.26.peg.4537	fig|285.25.peg.4582	fig|285.9.peg.1579	fig|285.10.peg.2013	fig|285.11.peg.1181	fig|285.12.peg.1461	fig|285.15.peg.3724	fig|285.13.peg.2599
	Beta-lactamase	Beta-lactamase (EC 3.5.2.6)	fig|688245.19.peg.2702		fig|563045.5.peg.4788			fig|285.24.peg.4985	fig|285.26.peg.4818	fig|285.25.peg.4666	fig|285.9.peg.3169	fig|285.10.peg.4914	fig|285.11.peg.2913	fig|285.12.peg.3368		fig|285.13.peg.4840
	Beta-lactamase	Beta-lactamase (EC 3.5.2.6)					fig|285.23.peg.3675	fig|285.24.peg.4197
	Beta-lactamase	Beta-lactamase class C and other penicillin binding proteins	fig|688245.19.peg.2648	fig|399795.6.peg.3588		fig|1009852.5.peg.2988	fig|285.23.peg.3027		fig|285.26.peg.4118	fig|285.25.peg.3714	fig|285.9.peg.4379	fig|285.10.peg.3789	fig|285.11.peg.3853	fig|285.12.peg.3518
	Beta-lactamase	Metal-dependent hydrolases of the beta-lactamase superfamily I						fig|285.24.peg.4764	fig|285.26.peg.4233
	Bile hydrolysis	Alpha-ketoglutarate-dependent taurine dioxygenase (EC 1.14.11.17)	fig|688245.19.peg.86	fig|399795.6.peg.114	fig|563045.5.peg.1311	fig|1009852.5.peg.396	fig|285.23.peg.440	fig|285.24.peg.4663	fig|285.26.peg.452	fig|285.25.peg.5315	fig|285.9.peg.338	fig|285.10.peg.338	fig|285.11.peg.339	fig|285.12.peg.338	fig|285.15.peg.434	fig|285.13.peg.4274
	Bile hydrolysis	Alpha-ketoglutarate-dependent taurine dioxygenase (EC 1.14.11.17)	fig|688245.19.peg.4710	fig|399795.6.peg.512	fig|563045.5.peg.3106	fig|1009852.5.peg.4686	fig|285.23.peg.1841		fig|285.26.peg.1797		fig|285.9.peg.1731	fig|285.10.peg.3667	fig|285.11.peg.2059	fig|285.12.peg.2658	fig|285.15.peg.3399	fig|285.13.peg.4752
	Bile hydrolysis	Alpha-ketoglutarate-dependent taurine dioxygenase (EC 1.14.11.17)				fig|1009852.5.peg.3002	fig|285.23.peg.3522							fig|285.12.peg.3213	fig|285.15.peg.4553
	Bile hydrolysis	Alpha-ketoglutarate-dependent taurine dioxygenase (EC 1.14.11.17)				fig|1009852.5.peg.3904
	Bile hydrolysis	Choloylglycine hydrolase (EC 3.5.1.24)	fig|688245.19.peg.1913	fig|399795.6.peg.3055	fig|563045.5.peg.4075	fig|1009852.5.peg.427	fig|285.23.peg.2759	fig|285.24.peg.3672	fig|285.26.peg.1457	fig|285.25.peg.1395	fig|285.9.peg.673	fig|285.10.peg.4749	fig|285.11.peg.4916	fig|285.12.peg.4880	fig|285.15.peg.554	fig|285.13.peg.5238
	Bile hydrolysis	Bile acid 7-alpha dehydratase BaiE (EC 4.2.1.106)	fig|688245.19.peg.2111
	Cobalt-zinc-cadmium resistance	Transcriptional regulator, MerR family	fig|688245.19.peg.3162	fig|399795.6.peg.2684	fig|563045.5.peg.757	fig|1009852.5.peg.128	fig|285.23.peg.1570	fig|285.24.peg.2956	fig|285.26.peg.2988	fig|285.25.peg.3168	fig|285.9.peg.2579	fig|285.10.peg.2277	fig|285.11.peg.2203	fig|285.12.peg.1941	fig|285.15.peg.2732	fig|285.13.peg.818
	Cobalt-zinc-cadmium resistance	Transcriptional regulator, MerR family	fig|688245.19.peg.3255	fig|399795.6.peg.3308	fig|563045.5.peg.2497	fig|1009852.5.peg.3185	fig|285.23.peg.2407	fig|285.24.peg.5196	fig|285.26.peg.4591	fig|285.25.peg.4285	fig|285.9.peg.4010	fig|285.10.peg.3187	fig|285.11.peg.3242	fig|285.12.peg.3057	fig|285.15.peg.2797	fig|285.13.peg.982
	Cobalt-zinc-cadmium resistance	Transcriptional regulator, MerR family		fig|399795.6.peg.4053					fig|285.26.peg.5083	fig|285.25.peg.4354
	Cobalt-zinc-cadmium resistance	Probable Co/Zn/Cd efflux system membrane fusion protein	fig|688245.19.peg.1302	fig|399795.6.peg.1822	fig|563045.5.peg.1254	fig|1009852.5.peg.1615	fig|285.23.peg.4558	fig|285.24.peg.2802	fig|285.26.peg.2215	fig|285.25.peg.3271	fig|285.9.peg.3428	fig|285.10.peg.3087	fig|285.11.peg.3097	fig|285.12.peg.2755	fig|285.15.peg.1392	fig|285.13.peg.4925
	Cobalt-zinc-cadmium resistance	Cobalt-zinc-cadmium resistance protein CzcD		fig|399795.6.peg.5001		fig|1009852.5.peg.3116									fig|285.15.peg.1262	fig|285.13.peg.1078
	Cobalt-zinc-cadmium resistance	Cation efflux system protein CusA : Cobalt-zinc-cadmium resistance protein CzcA			fig|563045.5.peg.2320				fig|285.26.peg.1461						fig|285.15.peg.1016	fig|285.13.peg.1406
	Copper homeostasis	Multidrug resistance transporter, Bcr/CflA family	fig|688245.19.peg.1140	fig|399795.6.peg.1664	fig|563045.5.peg.3548	fig|1009852.5.peg.1469	fig|285.23.peg.2288	fig|285.24.peg.384	fig|285.26.peg.292	fig|285.25.peg.383	fig|285.9.peg.4617	fig|285.10.peg.2928	fig|285.11.peg.3729	fig|285.12.peg.3892	fig|285.15.peg.1652	fig|285.13.peg.691
	Copper homeostasis	Multidrug resistance transporter, Bcr/CflA family	fig|688245.19.peg.1444	fig|399795.6.peg.1983	fig|563045.5.peg.5124	fig|1009852.5.peg.2345	fig|285.23.peg.3377	fig|285.24.peg.3529	fig|285.26.peg.3271	fig|285.25.peg.3583	fig|285.9.peg.4908	fig|285.10.peg.4367	fig|285.11.peg.4512	fig|285.12.peg.4232	fig|285.15.peg.1939	fig|285.13.peg.5093
	Copper homeostasis	Cytochrome c heme lyase subunit CcmF	fig|688245.19.peg.2100		fig|563045.5.peg.655	fig|1009852.5.peg.1110	fig|285.23.peg.2861	fig|285.24.peg.2627	fig|285.26.peg.4748	fig|285.25.peg.4512	fig|285.9.peg.823	fig|285.10.peg.4844	fig|285.11.peg.581	fig|285.12.peg.580	fig|285.15.peg.650
	Copper homeostasis	Copper-translocating P-type ATPase (EC 3.6.3.4)	fig|688245.19.peg.601	fig|399795.6.peg.1054	fig|563045.5.peg.5	fig|1009852.5.peg.3229	fig|285.23.peg.3525	fig|285.24.peg.966	fig|285.26.peg.1133	fig|285.25.peg.1186				fig|285.12.peg.3216	fig|285.15.peg.4853
	Copper homeostasis	Copper-translocating P-type ATPase (EC 3.6.3.4)	fig|688245.19.peg.2576		fig|563045.5.peg.4402	fig|1009852.5.peg.3901			fig|285.26.peg.1800
	Copper homeostasis	Copper-translocating P-type ATPase (EC 3.6.3.4)				fig|1009852.5.peg.4346			fig|285.26.peg.3621
	Copper homeostasis	Copper-translocating P-type ATPase (EC 3.6.3.4)							fig|285.26.peg.5070
	Copper homeostasis	Multicopper oxidase				fig|1009852.5.peg.3612		fig|285.24.peg.4189	fig|285.26.peg.3139
	Copper homeostasis	Multicopper oxidase				fig|1009852.5.peg.415
	Copper homeostasis: copper tolerance	Periplasmic divalent cation tolerance protein CutA	fig|688245.19.peg.4083	fig|399795.6.peg.4947	fig|563045.5.peg.2451	fig|1009852.5.peg.3544	fig|285.23.peg.796	fig|285.24.peg.2085	fig|285.26.peg.4395	fig|285.25.peg.3426	fig|285.9.peg.2372	fig|285.10.peg.1303	fig|285.11.peg.1582	fig|285.12.peg.1761	fig|285.15.peg.1069	fig|285.13.peg.2162
	Fosfomycin resistance	Fosfomycin resistance protein FosA	fig|688245.19.peg.4736	fig|399795.6.peg.147	fig|563045.5.peg.1283	fig|1009852.5.peg.360	fig|285.23.peg.468	fig|285.24.peg.4691	fig|285.26.peg.481	fig|285.25.peg.5344	fig|285.9.peg.1703	fig|285.10.peg.3695	fig|285.11.peg.2087	fig|285.12.peg.2686	fig|285.15.peg.463	fig|285.13.peg.4307
	Fosfomycin resistance	Fosfomycin resistance protein FosA				fig|1009852.5.peg.3093		fig|285.24.peg.4692	fig|285.26.peg.482	fig|285.25.peg.5345
	Mercury resistance operon	Mercuric resistance operon regulatory protein		fig|399795.6.peg.3872	fig|563045.5.peg.4226	fig|1009852.5.peg.2700		fig|285.24.peg.1337	fig|285.26.peg.1679	fig|285.25.peg.1828					fig|285.15.peg.786	fig|285.13.peg.873
	Mercury resistance operon	Mercuric transport protein, MerT														fig|285.13.peg.1530
	Multidrug Resistance Efflux Pumps	RND efflux system, outer membrane lipoprotein, NodT family	fig|688245.19.peg.3330		fig|563045.5.peg.1999	fig|1009852.5.peg.705	fig|285.23.peg.2143	fig|285.24.peg.2705	fig|285.26.peg.548		fig|285.9.peg.3867	fig|285.10.peg.4399	fig|285.11.peg.4566	fig|285.12.peg.4289	fig|285.15.peg.2277	fig|285.13.peg.1472
	Multidrug Resistance Efflux Pumps	Acriflavin resistance protein						fig|285.24.peg.4157	fig|285.26.peg.3107
	Multidrug Resistance, Tripartite Systems Found in Gram Negative Bacteria	Outer membrane component of tripartite multidrug resistance system		fig|399795.6.peg.2648
	Resistance to chromium compounds	Chromate transport protein ChrA	fig|688245.19.peg.3067	fig|399795.6.peg.3923		fig|1009852.5.peg.1813	fig|285.23.peg.4264	fig|285.24.peg.1372	fig|285.26.peg.1714	fig|285.25.peg.1862	fig|285.9.peg.3760	fig|285.10.peg.4066	fig|285.11.peg.4194	fig|285.12.peg.4701	fig|285.15.peg.819	fig|285.13.peg.920
	Resistance to chromium compounds	Chromate transport protein ChrA		fig|399795.6.peg.4692		fig|1009852.5.peg.3105									fig|285.15.peg.1279	fig|285.13.peg.1143
	Resistance to chromium compounds	Chromate transport protein ChrA		fig|399795.6.peg.5051
	Resistance to fluoroquinolones	DNA gyrase subunit B (EC 5.99.1.3)	fig|688245.19.peg.3	fig|399795.6.peg.441	fig|563045.5.peg.3410	fig|1009852.5.peg.4753	fig|285.23.peg.1758	fig|285.24.peg.5249	fig|285.26.peg.4639	fig|285.25.peg.4920	fig|285.9.peg.254	fig|285.10.peg.254	fig|285.11.peg.255	fig|285.12.peg.254	fig|285.15.peg.4369	fig|285.13.peg.4682
	Resistance to fluoroquinolones	DNA gyrase subunit A (EC 5.99.1.3)	fig|688245.19.peg.1490	fig|399795.6.peg.2033	fig|563045.5.peg.1860	fig|1009852.5.peg.2017	fig|285.23.peg.2537	fig|285.24.peg.4465	fig|285.26.peg.3180	fig|285.25.peg.3624	fig|285.9.peg.4042	fig|285.10.peg.3155	fig|285.11.peg.3209	fig|285.12.peg.2869	fig|285.15.peg.2085	fig|285.13.peg.3213
	Cobalt-zinc-cadmium resistance	Cation efflux system protein CusA : Cobalt-zinc-cadmium resistance protein CzcA						fig|285.24.peg.1189
	Multidrug Resistance Efflux Pumps	RND efflux system, outer membrane lipoprotein CmeC		fig|399795.6.peg.4127				fig|285.24.peg.1191		fig|285.25.peg.1401
	Multidrug Resistance Efflux Pumps	RND efflux system, outer membrane lipoprotein CmeC		fig|399795.6.peg.5599
